# Supplementary material for: Online exposure to marriage information and marriage expectations of Generation Z in China: The roles of marriage value and relative information exposure
Source: PLoS One. 2025 Oct 27;20(10):e0334596. doi: 10.1371/journal.pone.0334596 (PMC12558505; doi:10.1371/journal.pone.0334596)
Supplement: S1 File — (XLSX) [file pone.0334596.s007.xlsx]

## Sheet: data
Sex	Family Staus	Region	Residence of family	Education level	MUV-Em1	MUV-Em2	MUV-Em3	MUV-S1	MUV-S2	MUV-S3	MUV-Ec1	MUV-Ec2	MUV-Ec3	MUV-FC1	MUV-FC2	MCV-Ps1	MCV-Ps2	MCV-Ps3	MCV-O1	MCV-O2	MCV-O3	MCV-Ec1	MCV-Ec2	MCV-Ec3	MCV-Py1	MCV-Py2	MCV-Py3	OEMU-Em	OEMU-S	OEMU-Ec	OEMU-FC	OEMC-Ps	OEMC-O	OEMC-Ec	OEMC-Py	OfEMU-Em	OfEMU-S	OfEMU-Ec	OfEMU-FC	OfEMC-Ps	OfEMC-O	OfEMC-Ec	OfEMC-Py	What age do you plan to get married at?	Marriage intention
2	2	4	2	2	4	5	5	4	4	3	4	4	4	4	4	3	4	3	3	3	2	4	3	4	2	4	3	3	3	2	3	3	2	2	4	2	2	3	1	3	2	2	3	2	1
1	2	3	1	2	3	4	2	4	4	2	4	4	4	3	3	4	4	4	3	3	3	5	4	4	4	3	3	5	5	5	5	5	4	5	4	4	4	4	5	5	4	4	4	3	1
2	2	3	2	2	4	4	4	3	2	2	3	4	4	4	4	4	5	4	4	4	5	4	3	4	5	5	5	4	4	2	4	5	4	2	5	3	4	2	3	2	2	3	2	3	1
2	2	3	2	2	4	4	5	5	5	2	4	5	3	4	4	2	5	4	4	4	4	2	4	4	2	4	2	4	6	5	4	2	4	5	5	6	6	1	5	5	1	5	1	3	1
2	2	3	1	2	5	4	3	3	4	1	2	3	4	2	1	5	4	4	1	2	2	1	2	4	3	5	2	6	6	4	1	6	6	4	4	1	2	3	4	4	3	2	2	3	1
2	2	3	2	2	4	4	2	4	5	4	4	4	5	5	5	5	2	2	1	4	3	4	2	1	1	5	3	5	4	4	3	4	4	2	5	4	4	3	1	2	1	2	4	2	1
2	2	3	2	2	3	3	2	4	4	2	3	4	4	2	2	4	4	3	3	4	4	4	4	4	4	4	4	2	2	2	2	2	2	2	3	3	2	3	3	2	2	3	3	2	1
1	2	3	2	2	4	4	4	3	4	2	2	2	2	3	4	2	3	4	4	2	2	2	4	2	4	2	4	2	2	2	2	2	2	2	2	2	2	3	3	3	2	3	3	2	1
2	2	3	2	2	2	2	1	4	2	1	2	4	3	1	2	5	5	5	2	5	5	2	2	5	5	5	3	2	1	3	1	2	2	4	5	1	3	2	1	1	1	2	1	8	0
2	2	3	2	1	2	2	3	3	3	1	4	3	4	4	4	5	5	5	3	5	5	5	5	5	5	5	4	4	4	3	5	5	4	5	5	5	5	5	5	5	6	4	6	3	1
2	1	3	1	2	3	4	3	2	3	3	3	4	4	4	2	4	5	4	5	5	4	4	4	4	3	5	4	3	2	1	2	1	1	1	4	1	2	1	2	3	2	3	3	8	0
2	2	3	1	2	4	5	3	4	5	3	3	3	4	4	4	3	4	3	2	3	3	3	4	3	3	4	4	3	4	4	5	3	2	4	3	4	4	3	4	3	2	2	5	2	1
2	2	3	2	2	3	4	2	1	2	1	2	4	4	3	4	2	4	1	1	2	2	5	4	5	4	5	5	4	1	3	4	2	3	3	5	3	3	2	2	1	3	3	3	2	1
2	2	3	2	2	3	4	2	4	4	2	3	2	4	3	4	3	2	2	3	2	2	4	4	4	4	4	3	2	2	1	1	1	1	2	1	3	3	3	3	1	1	2	1	3	1
2	2	3	1	2	4	4	3	4	2	1	3	4	4	4	4	3	5	5	5	3	4	5	5	5	4	5	2	4	5	4	3	5	4	4	6	4	5	4	3	6	4	4	2	2	1
1	2	3	2	1	4	4	4	4	4	4	4	4	4	4	4	3	3	3	3	3	3	4	3	2	2	2	2	3	3	3	3	3	3	3	4	3	3	3	2	3	4	3	2	2	1
1	2	3	2	1	5	4	4	5	5	3	3	4	4	5	3	4	4	3	1	4	3	4	3	4	4	4	4	4	3	2	3	3	2	2	2	1	1	1	2	4	3	1	3	1	1
2	2	3	2	2	4	4	4	5	5	3	5	5	4	4	5	2	3	2	4	4	3	4	2	2	2	4	2	3	4	4	3	4	3	3	4	5	6	5	5	5	3	4	3	1	1
2	2	3	2	2	3	4	3	3	3	2	3	3	3	2	4	4	4	2	4	3	3	5	5	5	5	5	4	5	1	1	5	5	5	5	6	3	2	2	1	3	3	3	3	2	1
1	2	3	2	2	4	4	4	4	4	3	4	4	4	4	4	2	2	4	2	2	2	2	2	2	4	4	4	2	2	2	2	2	2	2	2	2	2	3	3	2	4	4	2	2	1
2	2	3	2	2	4	4	3	4	3	3	5	3	3	3	4	3	2	2	4	2	2	3	2	2	2	4	1	5	4	5	5	5	5	4	5	5	5	4	4	4	4	2	4	2	1
2	2	3	2	2	4	4	2	3	4	2	4	5	3	4	3	1	3	2	2	3	1	1	4	5	3	3	1	5	4	3	4	3	4	4	3	5	4	3	4	4	4	4	4	4	1
1	2	4	2	3	5	5	5	5	5	3	5	5	5	5	5	1	5	5	1	3	3	5	1	1	1	5	5	1	1	1	1	1	1	1	1	3	3	3	3	3	3	3	3	2	1
1	2	3	2	2	4	4	2	5	4	4	3	4	5	4	4	5	4	2	2	3	2	2	4	4	2	4	4	4	2	2	2	3	2	3	3	2	3	3	3	4	2	3	1	2	1
1	2	3	1	2	4	4	4	5	3	3	3	3	4	4	4	2	3	2	2	2	2	3	3	3	3	3	3	4	1	2	2	2	3	2	3	2	3	4	4	4	4	2	2	2	1
1	2	3	2	2	4	4	4	4	4	3	2	3	4	4	5	2	2	4	2	3	2	4	4	2	2	5	3	5	4	5	4	5	4	5	5	5	5	4	4	5	3	4	5	2	1
2	2	3	1	2	4	3	2	1	3	2	4	4	2	3	3	4	4	3	2	4	4	4	4	4	3	4	4	3	2	3	2	3	2	3	3	2	2	2	2	3	2	2	3	3	1
2	2	3	2	2	1	1	1	1	1	1	2	2	2	1	4	5	5	5	3	4	4	1	3	5	4	5	5	2	2	2	2	3	2	2	3	4	4	4	4	4	4	4	4	8	0
2	2	3	2	2	5	5	5	5	5	5	5	5	5	5	5	2	2	2	2	2	1	1	1	1	1	4	1	5	4	4	5	4	4	4	4	5	4	4	4	3	3	3	3	2	1
1	2	3	2	2	4	4	4	5	4	2	3	4	5	3	4	5	5	2	5	4	4	5	5	5	2	4	4	4	2	2	1	3	3	4	2	3	2	2	2	2	1	2	2	2	1
1	2	3	2	2	2	2	2	4	4	3	2	4	5	3	4	5	5	4	4	2	3	4	3	2	2	4	3	4	5	4	4	4	5	5	5	5	5	5	3	4	5	5	5	2	1
2	2	3	2	2	4	2	1	1	5	4	3	4	4	1	1	3	4	3	5	2	2	5	2	4	2	5	1	2	2	1	4	1	2	2	2	3	1	2	1	1	2	2	4	2	1
2	1	3	1	3	3	4	2	4	4	4	3	4	4	4	4	3	2	2	2	2	2	2	2	2	2	4	2	4	2	1	1	2	2	2	2	3	1	2	2	2	2	2	2	2	1
1	2	3	1	1	3	4	2	3	3	2	3	3	4	3	4	3	4	4	4	3	2	3	2	2	2	3	2	1	1	1	1	1	1	1	1	1	1	1	1	1	1	1	1	3	1
2	2	3	2	2	4	5	4	4	5	2	4	5	5	4	5	4	2	4	2	2	2	2	1	2	4	5	4	5	3	3	2	4	3	5	5	5	4	2	2	5	2	3	4	3	1
2	2	3	1	3	5	5	4	5	4	4	4	4	2	3	4	4	4	2	3	2	2	3	4	3	4	4	4	5	5	4	4	5	5	4	4	4	4	3	3	3	3	3	3	2	1
1	1	3	2	1	5	4	4	5	4	3	3	4	4	4	5	2	2	4	2	2	2	3	4	4	3	2	2	1	1	1	1	1	1	1	1	1	1	2	1	1	2	2	1	3	1
2	1	3	2	2	4	4	1	1	2	1	3	4	4	4	3	5	5	3	4	2	2	4	4	4	5	5	5	4	3	3	2	5	3	3	5	3	2	3	2	4	3	2	4	3	1
1	2	3	2	2	5	4	4	4	5	3	4	4	4	4	4	2	4	2	3	3	2	4	3	2	2	3	2	4	2	6	4	5	4	3	4	4	2	6	4	5	4	4	4	2	1
2	2	3	2	2	4	5	4	4	4	3	3	4	3	3	3	2	2	4	4	3	3	4	4	4	3	4	4	2	1	1	2	3	2	3	4	2	3	1	2	3	2	2	3	2	1
2	2	3	2	2	4	4	3	2	3	2	1	3	4	2	3	3	2	4	2	2	2	4	5	4	3	5	3	2	3	2	1	4	1	3	3	3	2	4	3	2	1	4	3	2	1
2	2	3	1	1	4	4	3	4	4	3	3	4	4	4	4	4	4	4	2	2	3	4	4	4	3	4	4	4	4	3	5	4	4	4	3	4	3	3	2	2	2	3	2	2	1
2	2	3	2	3	4	5	4	3	4	3	2	4	3	3	3	5	4	3	4	4	3	5	5	5	4	4	3	1	2	3	1	3	3	3	3	2	3	3	1	2	2	3	2	3	1
1	1	3	2	2	5	5	5	5	5	4	2	2	3	3	5	2	4	2	2	2	2	5	4	3	2	4	2	1	1	1	1	2	1	1	1	3	3	2	3	1	1	2	1	3	1
2	2	3	2	2	3	4	5	2	4	2	2	2	3	3	4	4	5	4	4	5	5	5	4	5	5	5	4	2	3	3	4	3	4	4	4	5	5	5	4	2	4	4	1	2	1
1	2	3	1	2	4	4	3	5	4	3	3	2	4	4	5	3	3	2	1	3	3	4	4	2	1	2	3	5	5	5	4	5	4	6	5	3	5	1	5	1	3	5	1	2	1
1	2	3	2	3	4	5	5	5	4	4	4	3	4	4	5	3	3	3	2	2	3	3	2	2	2	4	2	4	5	4	4	4	5	5	4	5	4	5	5	4	4	5	4	2	1
2	2	1	2	2	5	4	4	4	5	2	4	5	4	4	4	3	2	2	2	2	1	2	1	2	2	3	1	6	4	3	1	1	2	2	2	3	2	3	2	2	2	2	2	2	1
2	1	3	2	2	4	4	4	3	3	1	3	4	2	3	1	4	4	1	4	4	4	4	4	3	5	5	5	6	5	6	5	6	6	6	6	5	5	6	6	5	6	5	6	2	1
2	1	3	2	2	4	4	3	4	5	3	4	3	3	2	4	2	3	2	1	2	2	4	3	2	2	3	2	2	2	1	1	2	1	1	2	1	1	1	2	2	2	1	2	2	1
2	2	3	2	2	3	4	2	1	1	1	1	4	1	3	1	3	5	4	5	5	5	2	5	5	3	5	4	5	4	1	5	5	4	2	6	4	5	3	5	2	5	3	5	3	1
2	2	3	2	3	3	4	5	4	4	2	4	3	2	3	5	2	2	1	2	1	1	2	2	2	3	3	3	4	5	2	5	2	4	4	5	3	4	5	3	5	3	2	2	2	1
2	2	3	2	3	4	4	3	2	2	2	4	4	4	2	4	5	5	5	5	5	5	5	4	5	5	5	5	2	3	3	4	3	4	4	3	5	4	5	4	4	3	5	5	8	0
2	2	3	2	2	3	3	4	3	2	2	3	3	4	3	4	4	4	3	4	3	3	3	3	4	3	4	4	3	3	3	3	3	3	3	3	3	3	3	3	3	3	3	3	2	1
1	2	3	2	2	3	4	3	4	3	4	3	4	5	3	5	2	2	2	1	1	1	1	2	2	2	2	1	5	3	3	4	3	5	5	4	3	5	4	3	4	4	3	3	3	1
2	2	3	2	3	2	4	4	2	4	2	3	3	3	2	2	2	4	4	2	4	3	4	3	4	3	5	3	4	5	3	4	4	4	5	5	3	3	2	2	2	2	2	3	4	1
1	2	3	2	3	5	5	2	5	5	2	3	4	2	3	2	2	1	2	1	1	1	4	4	4	2	2	1	1	1	1	1	1	1	2	1	2	1	2	2	1	1	3	1	4	1
2	2	3	1	3	4	4	4	4	4	2	3	4	2	4	4	4	4	4	4	3	3	4	4	5	4	5	5	3	3	1	1	1	1	3	2	2	1	1	1	2	2	2	1	3	1
2	2	3	2	2	2	3	4	2	1	1	2	3	1	3	2	5	5	4	3	5	4	3	4	5	5	5	4	1	1	2	2	1	2	5	6	4	1	5	1	4	2	4	1	2	1
1	1	3	2	3	3	4	2	3	3	3	1	2	3	3	4	3	5	4	4	4	4	3	3	4	4	3	4	6	6	4	4	6	6	6	4	4	4	3	3	4	4	3	3	3	1
2	2	3	2	2	4	4	4	5	5	4	3	2	3	4	5	3	4	5	4	2	3	4	4	5	4	3	5	3	3	2	2	4	2	2	3	5	2	4	4	5	1	6	5	2	1
1	2	4	1	2	4	4	4	4	5	2	3	2	4	2	2	4	2	1	2	5	5	4	5	5	2	5	4	5	4	3	3	4	5	5	5	4	3	3	2	3	3	2	4	2	1
2	2	3	1	2	5	5	4	4	5	2	4	4	4	4	4	2	1	4	1	1	1	4	3	3	2	2	2	1	1	1	1	1	1	1	1	4	4	3	3	4	1	3	1	2	1
2	2	3	2	2	4	4	2	3	5	2	4	5	3	4	2	3	4	1	1	2	2	4	5	5	5	5	5	1	1	1	1	4	1	1	2	5	1	3	1	6	1	4	4	8	0
2	2	3	2	2	3	4	2	3	4	2	3	4	3	3	4	3	3	2	2	2	2	3	3	3	2	4	3	3	2	2	2	3	3	2	3	4	3	2	2	2	2	3	2	2	1
2	2	3	2	2	5	5	4	5	5	4	5	5	5	5	5	1	1	1	2	2	2	3	5	5	2	2	1	2	2	6	5	5	6	5	4	4	5	4	5	5	5	6	5	3	1
2	2	3	2	3	4	3	3	4	4	3	3	4	3	4	4	3	4	4	4	4	4	4	4	3	4	4	3	5	4	3	3	4	4	4	4	4	4	4	4	4	3	3	3	2	1
2	2	3	2	3	4	4	4	4	4	3	3	4	4	3	3	3	3	2	2	3	2	3	4	4	3	4	3	4	4	2	2	4	3	3	4	4	4	3	3	3	3	3	2	3	1
1	2	3	2	2	4	5	4	5	4	4	4	5	3	4	3	2	2	2	2	2	2	3	2	2	2	2	2	2	1	1	2	2	2	2	1	2	1	1	2	1	2	1	2	2	1
2	2	3	2	3	4	5	4	4	4	2	4	4	3	4	4	2	2	2	2	3	3	4	2	3	2	5	4	2	1	2	3	2	2	2	2	3	3	2	2	3	1	1	2	3	1
2	2	3	2	2	3	2	1	2	1	2	2	3	4	3	4	3	5	5	4	5	3	4	5	5	4	5	5	1	1	1	1	3	2	2	3	2	2	2	2	3	3	3	3	8	0
2	2	3	1	2	4	4	4	4	4	3	4	4	4	4	4	3	4	3	3	3	3	3	3	3	3	4	3	4	4	4	3	4	3	3	2	4	4	3	3	3	2	2	2	2	1
2	2	3	2	2	3	4	1	2	4	4	3	3	3	2	2	4	3	3	1	4	4	4	4	3	5	5	4	2	1	2	1	2	4	3	5	2	2	2	1	2	3	3	4	2	1
2	2	4	2	2	4	4	4	3	3	3	3	4	4	4	3	4	4	3	3	4	4	4	5	3	4	5	4	4	4	4	2	4	4	5	5	3	5	5	3	5	5	4	3	4	1
1	2	3	1	3	4	4	3	4	2	3	3	4	4	3	4	3	4	2	2	3	2	4	4	2	2	4	4	2	3	3	3	3	3	3	3	3	3	3	3	4	3	3	3	3	1
2	2	3	2	1	4	4	4	3	3	3	4	4	4	4	4	4	4	3	2	2	2	3	3	4	3	4	4	2	2	2	2	2	2	2	2	6	6	6	6	5	5	5	5	2	1
1	2	3	1	1	5	4	2	3	2	2	4	2	4	3	3	2	3	2	2	3	3	4	3	4	3	5	3	2	2	2	1	2	3	3	3	4	3	2	3	1	3	2	2	2	1
2	2	3	1	2	2	2	1	2	3	2	3	3	3	3	2	4	4	4	2	4	4	2	2	2	2	4	4	4	4	3	3	3	5	4	4	3	3	4	4	4	3	2	2	8	0
2	2	3	1	2	4	4	4	3	4	2	3	4	4	4	2	3	2	4	2	2	2	2	3	2	2	2	2	2	2	2	3	2	3	3	3	2	2	2	1	1	1	1	1	3	1
2	2	3	2	2	4	4	3	4	4	2	4	4	4	4	4	4	3	4	2	3	3	3	4	4	4	4	3	2	2	2	2	2	2	2	2	2	2	2	2	2	2	2	2	1	1
2	2	3	2	2	5	5	1	1	5	1	3	5	5	5	5	4	1	1	2	5	5	2	1	2	5	5	4	3	5	6	3	4	5	2	4	5	6	5	5	3	2	3	5	2	1
2	2	3	2	2	3	4	4	4	4	3	3	3	3	3	4	3	4	3	3	2	4	3	3	4	3	5	2	3	3	2	2	3	2	4	5	3	3	3	2	2	2	2	2	2	1
1	2	3	1	2	4	4	4	4	4	3	3	4	4	4	4	3	3	3	3	3	3	3	4	3	3	3	2	2	2	2	2	2	2	2	2	2	2	2	2	2	2	2	2	3	1
2	2	3	2	2	4	4	4	3	4	1	3	3	2	4	4	5	5	5	3	4	4	5	3	3	4	5	5	4	5	3	4	5	5	4	6	4	4	4	4	5	4	3	4	8	0
2	1	3	2	1	4	4	2	3	3	2	3	3	4	2	2	4	3	2	2	3	2	4	2	3	2	4	3	4	3	3	1	4	5	2	4	4	4	3	2	2	1	2	2	2	1
1	2	3	2	2	4	3	3	4	4	4	3	3	3	4	4	3	4	2	1	2	2	4	4	4	2	2	1	2	2	2	2	2	2	1	1	3	3	3	3	3	3	3	2	3	1
2	2	2	2	2	3	4	2	4	4	1	3	4	3	4	4	3	4	4	3	2	3	4	4	4	3	4	4	4	3	4	3	4	3	4	4	3	3	2	1	2	2	2	2	2	1
2	2	3	2	2	2	1	4	2	1	2	4	4	5	4	5	4	4	4	4	2	1	2	4	2	4	5	4	5	5	3	4	5	2	4	4	3	3	2	5	3	2	5	5	3	1
2	1	3	2	2	5	5	3	4	4	2	4	5	5	4	4	4	4	4	3	4	4	3	4	5	4	5	4	3	3	2	1	2	3	2	2	2	2	3	2	2	1	1	1	3	1
1	2	3	1	1	5	5	5	5	4	3	3	4	5	5	5	3	4	2	1	2	2	4	4	4	2	1	3	2	2	2	2	2	2	2	2	2	2	2	2	2	2	2	2	2	1
2	2	3	2	3	4	4	4	3	2	1	2	2	4	3	4	3	3	3	4	2	2	2	3	4	4	5	3	5	5	4	1	4	4	2	3	5	5	4	2	4	4	5	3	3	1
2	1	4	2	3	4	4	2	5	2	1	2	4	5	4	5	3	2	3	2	3	4	5	5	2	4	5	4	2	2	1	1	4	2	3	3	4	2	2	4	4	4	5	5	2	1
2	2	3	2	1	4	4	5	5	4	3	4	5	3	4	5	3	4	3	2	2	2	2	4	3	2	4	3	3	1	3	1	2	1	1	1	1	2	1	1	2	1	2	3	1	1
2	2	3	1	1	3	4	4	2	4	1	2	4	3	2	4	3	5	2	4	3	4	2	4	4	3	5	4	5	4	4	3	1	1	4	4	3	3	4	3	5	3	4	4	8	0
2	2	3	2	3	5	5	5	5	4	3	4	4	4	3	2	2	2	5	4	3	3	2	2	4	3	3	4	4	1	4	1	1	5	2	1	5	2	4	2	1	4	5	1	2	1
1	2	3	1	2	4	5	4	5	5	2	3	3	4	4	4	2	3	1	1	4	4	1	3	3	2	3	2	5	5	5	5	5	4	3	3	4	3	4	2	2	3	3	3	2	1
2	2	3	2	2	4	4	4	5	4	2	3	4	3	4	4	3	3	3	3	3	3	4	4	3	2	5	3	2	2	4	3	4	5	4	5	1	1	1	1	2	2	1	3	2	1
2	2	4	2	2	4	4	2	3	4	4	3	4	3	4	3	2	2	1	2	2	3	4	4	2	2	5	1	5	5	4	4	5	4	4	3	2	2	3	1	2	2	2	1	2	1
1	2	3	2	1	4	4	4	5	5	4	3	4	3	3	4	2	2	3	4	2	2	4	4	2	2	4	3	2	1	3	1	2	1	2	3	1	2	2	1	2	2	3	3	2	1
2	2	3	2	3	4	5	4	3	4	2	4	4	3	4	4	3	5	4	2	3	4	2	4	3	3	5	3	4	3	4	4	2	1	2	4	5	4	2	2	2	2	3	3	2	1
1	1	3	2	2	4	4	2	4	5	5	4	4	5	4	4	2	4	4	2	4	4	5	5	5	2	4	3	3	3	4	3	3	4	4	3	4	3	3	5	3	4	4	2	2	1
2	2	3	2	2	4	4	1	4	2	1	3	4	4	2	2	2	1	2	3	1	1	4	4	4	2	3	2	2	3	3	1	3	3	4	3	2	3	2	1	4	5	3	2	3	1
2	2	3	2	2	4	4	4	4	3	4	3	3	3	4	4	5	5	4	5	4	4	5	5	5	3	5	5	6	5	5	5	5	3	5	5	1	2	2	2	1	1	1	1	2	1
1	2	3	2	3	3	4	3	4	4	3	2	3	4	3	4	4	4	4	2	4	3	2	2	2	4	5	4	4	1	1	2	3	3	2	4	4	3	3	2	1	3	3	4	8	0
2	2	3	2	2	5	5	4	4	5	3	3	4	4	3	3	3	2	2	1	2	2	3	3	4	2	2	2	2	1	2	1	2	2	1	1	1	1	2	1	2	1	2	1	2	1
1	2	3	2	2	4	4	4	4	4	4	4	4	4	4	4	4	4	4	3	3	3	4	4	4	4	4	3	2	1	1	2	1	1	1	2	1	1	2	1	1	1	1	1	2	1
2	2	3	1	2	4	4	4	4	4	4	2	2	4	4	4	2	4	4	4	4	4	4	5	4	4	5	3	6	5	5	6	6	6	6	4	2	2	2	2	2	2	2	2	3	1
2	2	3	2	2	2	3	1	2	4	1	4	2	4	2	1	4	3	3	4	3	3	4	5	4	3	5	4	3	3	4	2	2	2	3	5	2	4	4	2	4	5	3	5	3	1
1	1	4	2	2	5	5	3	4	4	4	4	4	4	4	4	4	4	3	5	3	3	4	4	4	3	4	2	6	4	3	2	2	2	3	2	3	3	2	2	2	2	2	2	2	1
2	2	2	2	2	2	2	2	3	2	1	3	3	2	1	1	4	5	4	3	5	5	4	3	4	5	5	5	2	2	2	1	2	2	3	4	3	3	3	3	3	3	3	3	3	1
2	2	3	2	1	5	5	5	5	5	3	4	5	5	5	5	3	4	3	5	1	1	1	1	1	2	2	1	1	1	1	1	1	1	1	1	1	1	5	1	1	1	1	1	2	1
2	1	3	2	2	4	5	1	3	4	2	3	4	3	3	2	4	4	1	2	3	2	5	4	5	3	5	2	5	5	5	4	6	6	4	4	3	4	2	2	4	3	3	2	2	1
1	2	3	2	3	4	4	4	3	4	2	3	4	2	4	4	4	4	2	5	4	5	5	3	4	4	5	4	5	4	4	4	4	4	4	3	4	4	4	2	3	3	4	1	4	1
2	2	4	2	3	4	5	5	4	4	2	4	3	5	4	5	3	4	2	2	1	1	3	4	2	2	5	2	3	1	2	4	3	1	3	4	2	5	4	4	4	2	4	3	2	1
2	1	3	2	2	2	2	4	4	4	2	4	4	4	4	4	5	5	4	2	3	3	2	2	2	2	5	4	5	5	4	3	4	3	2	5	1	1	1	1	1	1	1	1	8	0
2	2	3	2	1	4	4	3	5	5	4	3	3	5	3	4	4	4	4	4	2	2	4	4	4	5	5	5	4	4	1	2	3	1	2	5	1	3	2	2	3	1	3	2	2	1
1	2	3	1	2	4	4	5	5	4	3	4	4	2	4	5	4	4	5	4	5	4	5	4	5	5	4	4	5	5	4	2	6	5	6	4	5	4	3	4	5	5	6	5	2	1
1	2	3	2	1	3	3	2	3	3	2	2	2	3	3	2	3	4	4	2	4	3	5	4	3	3	4	4	1	1	1	1	1	1	1	1	3	3	2	2	1	1	1	1	8	0
2	1	3	2	2	4	5	4	4	5	3	3	4	5	3	5	2	2	4	3	3	2	5	3	4	2	4	4	2	1	2	1	2	3	2	3	1	2	4	1	1	1	2	1	2	1
2	2	3	2	2	3	4	4	3	4	3	3	4	4	3	2	4	4	3	2	3	3	2	3	3	4	5	3	2	3	1	1	1	1	1	4	1	1	1	1	1	1	1	1	2	1
2	2	3	2	2	3	4	5	2	2	3	2	4	4	3	4	5	5	4	3	4	3	5	4	3	3	5	4	4	3	3	3	4	3	3	4	1	1	1	1	2	1	2	1	8	0
1	2	3	1	2	4	4	2	3	3	2	3	3	3	4	4	3	4	3	4	3	3	3	3	2	4	3	2	2	2	2	3	2	2	2	2	3	1	1	1	1	1	1	1	6	1
2	2	3	2	3	4	4	4	4	3	2	3	4	4	4	4	4	4	2	3	2	2	4	4	3	3	5	3	5	5	5	3	4	4	2	5	4	4	3	3	4	4	4	5	3	1
2	2	3	2	3	4	5	4	3	3	4	5	3	5	3	4	2	5	4	5	2	3	4	3	5	3	4	2	3	4	2	4	2	5	2	3	2	3	4	2	5	2	4	5	3	1
1	2	3	1	2	5	5	4	4	4	3	4	4	4	4	4	3	3	3	4	2	2	4	4	4	2	4	4	3	3	3	3	3	3	3	3	3	3	3	3	3	3	2	2	3	1
2	2	3	2	2	4	4	2	4	4	2	4	4	4	4	5	5	4	4	4	4	4	5	4	4	5	5	5	4	2	2	4	4	3	4	5	3	3	4	3	3	2	3	3	8	0
1	2	2	2	2	4	4	3	3	4	3	4	4	4	3	3	2	3	4	3	2	2	3	4	4	3	4	3	2	2	2	1	1	1	2	3	3	3	3	3	2	2	2	3	1	1
2	2	3	2	2	4	4	3	3	4	2	4	3	4	3	3	2	3	2	3	3	3	2	3	2	2	5	5	4	3	3	2	2	3	4	3	2	4	4	4	3	3	3	3	2	1
2	2	3	1	2	2	3	1	2	2	1	2	4	3	3	2	3	4	4	4	4	2	4	3	4	3	4	4	1	1	2	3	3	3	3	3	2	2	2	3	3	1	1	1	8	0
2	2	3	2	2	5	4	3	2	3	1	4	4	5	2	2	5	1	2	2	4	2	5	5	4	4	5	3	4	3	3	1	4	2	2	5	1	5	1	2	2	2	4	3	2	1
2	2	3	2	2	3	4	2	4	5	3	4	4	3	3	4	3	3	4	2	3	2	2	3	2	3	4	3	3	1	3	1	2	1	3	2	4	2	2	1	2	2	1	1	2	1
2	2	3	2	2	1	2	3	1	2	1	4	2	4	1	1	5	4	4	5	4	4	4	3	4	4	5	5	6	5	5	5	6	5	4	5	2	3	2	3	2	1	3	2	3	1
2	2	3	2	2	2	3	2	3	3	2	3	4	4	3	2	4	4	3	3	4	4	3	4	3	4	4	4	4	2	2	2	2	2	3	4	2	2	3	2	2	2	2	2	8	0
2	2	3	2	2	4	3	5	4	4	3	4	4	5	3	4	5	5	4	5	5	4	5	4	3	5	5	5	5	4	4	3	5	5	4	5	3	4	3	3	5	3	3	4	8	0
1	2	3	1	3	4	5	4	4	4	5	4	5	4	4	5	2	3	4	2	4	4	4	4	4	3	5	2	3	3	3	2	2	2	3	2	4	2	3	3	4	2	2	2	2	1
1	2	3	2	2	5	5	4	5	5	4	5	5	5	5	4	3	2	5	2	1	2	4	4	3	2	3	1	4	4	4	2	2	3	3	1	1	4	3	2	2	3	2	1	2	1
2	2	1	2	3	4	4	2	2	4	2	4	5	5	4	4	3	4	2	2	2	2	2	2	2	2	2	4	4	4	3	4	4	2	2	3	2	2	2	1	1	1	1	2	3	1
1	2	3	2	2	4	5	4	4	4	2	4	4	5	4	4	2	2	2	1	2	1	4	4	4	2	4	2	1	1	1	2	3	2	3	1	3	1	2	3	2	1	3	3	2	1
2	2	3	2	2	5	5	4	4	5	4	3	4	5	4	5	2	4	2	4	3	2	4	4	3	4	5	3	2	2	3	1	3	2	3	3	4	3	4	3	2	3	2	3	2	1
1	2	3	2	3	4	4	4	4	4	4	3	4	5	4	5	3	4	2	2	2	2	2	2	2	2	4	2	3	2	3	3	3	3	2	2	4	1	3	2	3	2	3	4	2	1
2	2	3	2	3	5	5	3	5	5	5	5	5	5	5	5	2	2	3	2	2	2	2	3	3	2	2	2	5	1	1	1	1	1	1	1	4	4	4	4	4	4	1	4	2	1
2	1	3	2	1	3	3	3	3	3	3	3	4	4	4	4	4	4	4	2	2	2	2	2	2	2	4	2	1	1	1	1	1	2	1	1	1	1	1	1	1	1	1	1	2	1
1	2	3	2	1	3	4	4	4	4	4	3	3	5	4	5	4	5	5	3	4	4	5	5	5	5	5	4	2	2	1	1	2	2	2	2	2	1	2	3	4	3	4	1	4	1
2	2	3	1	2	3	2	1	1	2	1	2	2	4	2	1	5	5	4	5	4	4	5	5	3	5	5	5	1	1	1	1	5	4	5	6	2	2	2	2	5	3	5	6	8	0
1	2	3	2	1	4	4	4	5	2	2	4	2	2	4	4	2	2	1	5	4	1	4	2	5	2	4	1	4	4	4	4	4	1	2	2	1	1	1	1	1	1	1	1	2	1
2	2	3	2	3	3	4	4	3	4	2	3	4	4	2	4	5	5	4	3	4	4	4	4	5	4	5	5	4	3	2	2	4	4	2	5	2	2	1	1	3	1	3	2	8	0
2	2	2	1	3	5	5	4	3	4	3	4	5	4	4	4	2	3	2	2	2	1	1	2	3	1	4	3	2	2	1	1	2	2	3	3	3	2	2	3	3	2	2	3	2	1
2	2	3	2	3	4	5	4	4	4	3	5	4	5	5	5	4	3	3	1	2	2	1	3	4	2	1	2	4	5	4	4	2	4	4	2	4	2	2	4	3	2	2	2	2	1
1	1	3	2	1	4	4	4	4	4	4	4	4	3	3	4	3	4	3	2	2	2	4	4	4	3	3	3	6	5	5	4	4	2	4	2	3	3	3	3	3	2	3	3	2	1
1	1	3	2	2	5	4	3	4	3	4	3	3	3	3	5	4	4	3	3	4	4	4	3	5	3	4	3	2	1	1	2	3	1	2	3	1	3	3	1	1	2	3	1	1	1
2	2	3	2	2	4	4	2	4	5	4	2	4	1	3	4	3	4	4	2	3	3	2	3	4	4	5	4	2	2	1	3	2	4	2	4	2	3	3	2	1	2	2	4	2	1
2	2	3	2	2	4	4	3	3	4	2	3	3	4	4	4	3	4	3	2	4	4	4	4	4	4	5	4	3	2	3	1	3	2	2	3	2	2	2	1	3	2	1	3	3	1
2	2	3	2	2	3	2	1	4	2	1	3	4	3	4	2	5	5	4	2	5	4	5	5	4	5	5	4	6	5	5	4	5	6	4	6	4	4	4	3	5	4	3	5	8	0
1	2	2	2	2	5	4	2	4	4	2	2	4	4	4	4	2	4	5	2	2	2	2	4	4	4	4	4	2	2	2	2	2	2	2	2	3	3	3	3	3	3	3	3	3	1
2	2	3	1	2	3	4	4	4	4	2	3	5	3	2	4	4	5	3	4	3	2	2	5	5	5	5	5	2	3	4	1	5	1	5	5	4	3	2	2	2	2	2	2	2	1
1	2	3	2	2	4	4	4	4	5	4	3	4	4	4	4	4	5	2	2	2	2	4	4	2	4	4	2	1	2	2	1	2	3	3	4	4	4	3	3	3	3	5	2	2	1
2	2	3	1	2	2	2	4	4	4	4	1	3	1	2	1	5	5	5	5	5	5	5	5	5	5	5	5	1	1	1	1	5	5	5	6	1	6	1	6	6	1	1	6	8	0
2	2	3	2	2	4	5	3	3	4	2	4	5	5	4	5	1	2	3	4	4	5	1	4	5	5	1	2	5	4	5	3	4	5	3	1	3	3	2	2	5	2	3	2	2	1
2	2	3	2	2	4	4	2	3	4	2	4	4	5	2	2	4	5	4	4	5	4	5	4	5	3	4	3	4	5	3	4	2	3	3	2	3	2	2	3	2	2	2	2	2	1
2	2	3	2	2	3	4	2	2	2	2	3	3	2	1	1	4	4	3	2	2	2	4	4	4	5	5	5	3	4	3	2	2	2	2	2	2	4	4	2	2	2	3	3	3	1
2	2	3	2	1	5	5	3	4	5	3	3	4	4	3	3	2	1	2	2	3	4	4	4	3	2	5	2	3	3	1	2	3	3	3	3	2	2	2	2	3	3	3	1	8	0
1	2	3	2	2	5	5	5	5	5	4	3	4	5	4	4	1	2	4	1	2	1	2	2	1	2	4	1	4	1	5	1	5	5	1	1	5	5	5	5	5	5	5	1	2	1
1	2	3	2	2	4	4	3	5	5	3	3	4	5	3	3	2	3	1	3	2	2	3	2	4	4	5	2	4	4	3	2	4	4	3	4	4	3	3	3	2	1	1	1	3	1
2	2	3	2	2	4	4	3	4	4	3	5	5	4	4	4	4	4	4	3	3	2	4	4	3	2	5	2	5	5	4	4	4	4	5	5	4	4	4	4	4	4	4	4	2	1
2	2	3	2	2	3	3	2	3	4	3	3	4	2	2	2	4	4	4	3	3	3	4	3	4	4	4	4	4	2	4	4	4	3	3	5	4	4	4	4	4	3	4	3	2	1
2	2	3	1	2	4	4	4	4	4	3	4	4	4	4	4	4	3	3	3	3	3	3	3	3	4	4	3	3	3	2	2	2	2	2	2	2	2	2	2	2	2	2	2	2	1
1	2	3	2	2	4	4	3	4	4	4	3	4	3	3	4	3	4	4	2	3	2	4	4	4	3	3	3	3	2	3	2	4	4	4	4	3	3	3	2	2	2	2	3	2	1
2	2	3	2	1	3	3	2	3	3	2	3	3	3	3	4	5	5	2	3	3	2	3	4	4	4	3	3	6	2	1	1	2	2	2	2	2	2	1	2	2	2	2	2	2	1
1	2	3	2	3	4	4	3	4	4	2	3	4	4	4	4	4	2	3	1	3	2	4	3	4	2	5	3	3	2	1	2	3	2	1	2	1	2	1	1	1	1	2	1	3	1
2	2	3	2	1	5	5	5	5	5	5	5	3	5	5	5	3	2	3	2	1	1	2	3	2	1	2	1	2	3	3	1	2	2	3	4	4	1	2	1	2	2	3	2	2	1
1	2	3	2	2	5	4	5	5	4	2	3	4	1	5	4	2	5	5	2	2	2	5	4	3	3	5	1	3	5	4	2	5	1	4	1	6	5	5	5	2	1	3	1	3	1
2	2	3	2	2	4	4	2	4	5	2	4	4	4	4	5	2	4	2	2	2	2	2	4	4	2	4	3	3	4	5	3	3	3	5	4	4	4	4	4	5	3	3	4	3	1
2	2	3	2	2	3	4	4	3	4	2	3	4	4	4	2	4	5	2	4	4	4	5	4	2	3	4	5	2	1	1	2	1	1	3	1	1	1	1	1	2	1	2	3	3	1
2	2	3	2	2	2	2	2	1	1	2	3	4	4	2	1	4	4	5	2	4	4	2	2	4	2	5	4	5	4	4	6	6	5	4	6	4	2	1	2	1	1	1	1	8	0
2	1	3	1	1	2	2	3	1	2	2	3	3	4	3	2	5	5	3	2	5	4	4	4	4	5	5	5	4	4	4	2	5	1	2	6	3	3	4	3	3	3	4	2	4	1
2	2	3	2	3	3	2	1	2	3	1	3	3	4	1	4	4	5	4	5	2	4	5	4	2	4	5	3	2	4	3	4	5	5	5	4	4	4	4	3	4	3	5	6	2	1
2	1	3	2	2	3	2	1	2	3	1	1	2	2	2	2	4	5	4	2	4	4	4	4	4	5	5	5	4	3	3	1	2	4	3	4	3	2	1	3	1	3	5	2	8	0
2	2	3	1	2	4	4	2	4	5	4	3	4	5	4	4	2	4	4	2	4	5	4	5	5	4	5	3	5	5	4	4	4	5	4	5	3	5	4	5	2	3	4	2	3	1
2	2	3	2	2	2	2	2	2	2	1	3	3	3	2	2	4	4	4	3	3	3	3	3	3	3	5	4	2	2	2	1	2	2	3	4	3	1	3	1	3	2	2	3	8	0
1	2	3	2	3	2	2	1	3	4	2	3	3	4	2	1	4	5	4	5	5	4	4	5	4	5	5	4	2	1	2	2	3	3	3	4	2	1	2	2	3	4	4	4	3	1
2	2	3	1	2	5	4	3	4	3	3	4	2	5	3	4	5	4	3	1	1	2	1	2	2	1	5	3	4	1	2	3	2	4	3	3	4	2	3	4	3	3	3	4	2	1
2	2	3	1	1	5	5	5	5	5	4	4	5	5	5	5	1	5	5	5	3	2	2	5	5	5	5	2	1	1	1	1	1	1	1	2	2	2	2	1	1	1	1	2	2	1
1	1	3	1	2	3	4	3	3	4	2	2	3	2	3	3	3	4	3	2	4	3	5	4	3	3	3	3	1	1	1	1	2	2	2	2	1	1	1	1	1	1	1	1	2	1
1	2	3	2	2	5	5	2	5	5	4	4	2	5	5	4	1	2	2	2	3	2	4	4	4	2	4	1	1	1	1	2	2	2	2	1	2	2	2	2	2	3	3	3	2	1
2	2	3	2	2	4	4	4	5	4	3	3	4	4	4	5	4	4	2	3	2	2	3	4	4	3	4	4	4	4	3	2	4	4	3	4	5	5	3	3	4	4	2	4	2	1
2	2	3	2	2	4	3	2	2	4	2	4	4	4	4	4	2	4	4	2	4	3	4	4	4	4	5	3	4	4	3	2	3	4	4	4	3	2	2	2	2	2	2	2	3	1
2	2	3	2	3	2	2	1	1	4	3	3	4	5	2	2	4	5	4	4	4	5	5	5	4	5	5	4	2	2	3	1	3	3	4	4	3	2	2	2	4	3	4	4	2	1
1	2	3	2	3	2	2	1	2	4	2	3	4	5	2	1	4	4	4	4	5	5	4	5	4	5	5	4	2	4	2	2	4	4	5	5	2	3	2	2	3	3	3	4	3	1
2	2	3	2	2	5	5	4	4	5	4	4	4	5	5	5	1	2	2	2	1	1	4	4	4	1	2	1	5	4	3	4	1	2	3	1	3	3	4	2	3	2	4	2	3	1
2	2	4	2	2	4	5	5	5	5	4	4	4	5	5	4	2	2	2	2	1	2	2	2	1	2	2	1	3	4	4	3	4	3	3	3	3	2	4	3	4	3	3	4	3	1
1	2	4	2	2	5	5	1	5	5	5	5	5	5	5	5	1	1	1	1	1	1	1	1	5	1	5	1	3	3	5	3	4	4	3	3	4	3	4	3	4	5	4	2	1	1
1	2	4	2	2	4	5	5	4	5	4	3	4	5	5	5	2	1	4	1	1	1	1	2	1	2	2	1	2	4	4	3	4	1	3	2	5	3	3	3	4	1	1	4	3	1
2	2	3	2	2	2	3	4	4	3	4	3	4	4	3	2	4	4	4	2	3	2	2	2	4	4	5	4	2	2	5	1	4	4	4	3	3	3	3	1	1	1	2	4	3	1
2	2	3	2	2	4	4	4	4	4	4	4	4	4	4	4	3	3	3	3	4	3	4	4	3	4	4	4	2	2	2	2	2	2	2	5	3	4	4	4	3	3	3	3	3	1
1	1	3	2	2	5	4	5	4	5	4	3	5	4	5	5	4	5	3	3	5	4	5	4	4	5	3	1	1	5	1	2	1	3	2	5	3	4	1	1	1	1	2	3	2	1
2	2	3	1	2	4	4	2	3	4	3	4	4	3	4	2	4	4	1	3	3	2	4	4	4	3	1	3	3	1	1	1	2	2	3	4	2	3	3	3	2	4	2	3	2	1
2	2	3	2	2	4	4	2	4	4	3	4	4	5	4	5	3	5	4	2	2	2	4	4	4	3	5	2	5	4	4	3	3	3	4	2	4	4	5	5	3	2	5	5	2	1
2	2	3	1	2	4	4	2	2	2	4	4	4	4	3	3	4	5	4	5	5	5	3	4	5	5	5	5	5	4	3	1	5	5	4	5	4	3	3	3	4	5	5	4	4	1
1	2	3	2	2	5	5	4	3	5	2	3	3	5	3	4	3	4	4	1	3	3	4	5	5	3	5	3	2	1	2	4	2	2	3	3	2	4	3	2	2	3	3	3	3	1
1	2	3	2	2	5	5	3	5	4	3	4	3	4	4	5	2	5	4	1	3	3	5	4	4	3	4	3	2	2	2	2	4	3	2	2	3	2	3	1	1	1	2	1	8	0
2	2	3	2	2	2	2	2	2	2	2	2	2	4	2	3	4	4	2	2	2	2	4	4	4	4	4	4	2	2	1	1	2	2	1	2	2	1	1	1	2	1	2	2	2	1
2	2	3	1	2	5	5	5	5	4	2	3	4	5	4	5	3	1	1	1	1	1	1	4	5	2	2	3	4	3	1	3	1	4	3	3	4	3	2	3	1	1	2	1	2	1
2	2	3	2	2	4	4	4	4	5	2	4	4	5	5	4	4	4	5	5	4	2	5	4	2	2	4	4	5	4	5	3	4	4	5	4	5	3	4	3	4	4	3	5	2	1
1	2	3	2	2	5	5	4	4	5	3	4	5	4	4	4	2	2	4	1	2	2	3	3	3	2	2	2	4	4	5	4	1	1	2	4	4	3	3	3	4	4	3	1	3	1
2	2	4	1	2	3	2	1	1	4	1	1	1	1	1	1	5	5	5	1	5	5	5	5	5	5	5	4	5	1	1	1	4	5	2	5	1	2	1	2	1	1	1	1	8	0
2	2	3	2	2	4	5	3	4	4	3	2	3	4	4	4	2	1	3	4	3	2	3	2	2	1	3	2	5	2	4	2	4	3	1	2	4	2	4	2	3	4	3	3	3	1
2	2	3	2	2	4	4	3	2	2	2	2	2	4	2	4	2	4	2	4	2	4	5	4	2	4	2	3	1	3	4	5	2	4	3	4	2	4	3	4	3	4	2	3	2	1
2	2	4	2	1	4	4	3	2	1	1	2	3	2	3	4	2	5	1	3	4	4	4	3	4	3	4	2	5	5	5	3	5	4	4	4	4	4	4	4	6	6	1	2	3	1
2	2	4	1	2	4	3	2	2	2	2	3	4	3	3	2	3	3	2	2	2	2	3	4	4	3	5	4	5	3	4	4	3	5	3	4	3	3	3	3	3	3	3	3	3	1
2	2	4	2	2	4	4	4	4	5	4	4	4	5	5	4	2	2	3	4	2	2	2	2	2	2	3	2	5	4	5	3	1	4	3	4	5	1	2	1	2	4	3	2	2	1
1	2	3	2	1	1	2	1	3	4	1	4	4	1	1	1	5	5	5	1	2	2	5	5	5	3	4	5	1	1	1	1	1	1	1	1	5	3	4	1	4	1	3	1	8	0
2	1	3	2	2	4	4	4	3	3	3	3	3	2	3	3	4	4	4	3	3	2	3	3	3	3	4	2	3	4	3	3	4	3	2	3	5	4	4	3	3	2	2	2	2	1
2	2	3	1	2	4	4	3	5	4	2	4	4	2	5	5	4	4	5	2	3	4	1	2	2	2	2	1	1	2	5	2	2	1	3	2	3	2	2	2	1	2	3	2	2	1
1	1	3	1	2	4	4	4	4	4	3	3	4	4	4	4	3	2	2	1	2	3	4	4	4	4	4	4	1	1	2	1	1	1	1	1	4	2	2	1	1	2	2	2	2	1
2	2	3	1	2	4	4	3	4	4	2	4	4	3	2	4	4	5	4	3	3	2	4	5	4	3	5	3	1	2	3	3	1	2	2	1	2	1	2	2	3	2	3	2	8	0
1	2	3	1	2	5	5	5	5	5	5	5	5	5	5	5	2	4	2	2	2	2	4	2	2	2	2	1	3	3	3	3	3	3	2	2	2	3	3	2	2	2	3	3	2	1
2	2	3	2	2	4	4	3	5	2	2	4	3	4	4	5	2	3	3	2	3	2	2	4	4	3	5	3	5	5	3	5	5	4	4	5	4	4	3	2	3	4	3	4	3	1
2	2	3	2	2	3	4	3	4	4	4	4	4	4	4	4	3	3	3	2	3	2	4	4	3	3	3	2	2	1	1	1	3	2	1	3	2	2	2	2	2	2	1	2	2	1
1	2	3	1	2	3	4	3	5	4	4	3	4	5	5	5	3	4	4	4	4	4	5	4	3	5	4	4	1	1	1	2	2	1	2	1	5	4	5	5	2	4	3	3	3	1
2	1	3	1	2	2	3	2	2	4	2	1	3	4	1	4	5	5	3	5	5	5	5	5	5	5	5	5	5	5	5	4	5	5	5	5	5	2	1	3	4	1	1	2	8	0
1	2	3	2	2	4	5	2	5	4	5	3	3	4	4	5	5	4	4	2	1	1	4	4	3	2	4	2	4	4	3	1	4	4	5	3	1	1	4	1	4	1	2	2	2	1
2	1	3	2	1	3	3	3	3	3	4	4	2	1	1	1	5	5	5	1	1	1	5	4	4	4	5	5	4	4	1	5	5	1	6	6	5	5	5	5	5	5	5	5	2	1
2	2	3	2	2	4	4	4	2	2	2	2	2	2	2	2	4	5	2	4	4	4	4	5	4	5	5	4	3	2	2	1	4	4	4	5	1	2	1	3	1	2	2	3	2	1
2	1	3	2	2	3	4	4	2	4	3	3	4	4	3	4	2	4	4	2	3	2	3	2	2	3	4	4	2	2	2	3	3	3	2	3	2	2	2	2	2	3	2	3	2	1
1	2	3	1	1	3	3	3	4	4	3	3	3	4	3	4	4	4	3	4	4	4	4	3	4	4	3	4	3	2	2	3	2	2	3	2	2	2	2	1	1	1	1	1	2	1
2	2	3	2	2	4	4	1	3	1	1	2	3	4	4	4	2	5	5	5	5	5	2	3	4	4	5	5	1	1	1	1	1	1	1	2	1	1	1	1	1	2	1	3	2	1
2	2	3	2	2	4	5	4	3	4	2	2	3	4	3	4	4	2	2	4	3	2	4	3	2	2	4	4	4	3	2	2	3	3	2	4	3	3	2	1	2	4	2	2	2	1
2	2	3	2	3	4	5	2	4	5	1	5	2	1	4	5	5	5	1	1	5	5	4	4	2	5	5	4	3	3	2	3	4	3	4	4	2	2	2	3	3	2	3	3	3	1
2	2	3	1	2	2	2	2	2	2	1	3	4	4	3	4	3	5	4	4	4	4	5	4	4	5	5	5	5	4	4	3	5	4	4	5	2	1	2	2	3	3	3	4	4	1
2	1	4	2	2	4	4	5	4	3	2	3	5	5	4	5	5	5	4	3	4	3	4	5	5	5	5	4	5	3	4	4	4	2	5	6	2	3	2	4	3	2	3	2	8	0
2	2	3	2	2	4	5	4	2	2	2	3	2	4	2	5	5	5	2	4	4	4	1	5	5	5	4	5	4	1	1	4	5	4	4	4	3	3	1	2	3	4	1	3	2	1
1	1	3	2	3	4	5	4	4	5	3	5	4	5	5	5	3	3	3	2	1	1	4	3	4	5	5	3	5	4	5	3	6	5	4	6	5	6	5	6	6	4	3	2	2	1
2	2	3	1	2	4	4	4	3	3	2	3	4	3	4	4	5	5	4	5	5	5	5	5	5	5	5	5	5	3	4	4	5	5	5	5	4	2	2	3	4	4	2	3	2	1
2	2	3	1	2	2	2	1	4	3	1	3	3	3	1	1	4	4	3	3	3	3	4	4	5	4	5	5	2	1	1	1	1	1	1	3	1	1	3	2	1	1	1	1	8	0
1	2	1	2	2	4	5	5	5	5	4	4	5	5	4	5	3	4	4	3	2	2	4	4	4	2	2	1	3	3	3	2	2	2	2	3	2	2	3	3	2	1	2	1	2	1
1	2	3	1	1	4	4	4	4	3	3	3	3	2	4	4	4	3	2	4	2	4	4	4	4	4	4	4	2	1	3	1	1	1	3	1	4	1	2	2	3	3	2	3	2	1
2	2	3	2	1	5	5	3	1	4	1	1	3	5	3	3	5	4	4	1	3	2	1	4	4	4	5	3	1	1	1	1	1	1	1	1	1	1	1	1	1	1	2	1	8	0
1	2	3	2	2	4	4	2	2	3	2	2	2	2	4	2	4	4	3	2	2	2	4	2	2	2	4	3	5	5	4	5	5	4	3	4	4	3	4	2	3	2	1	3	2	1
1	1	3	2	2	5	4	3	4	4	2	3	4	4	3	4	2	4	3	2	2	2	3	4	3	2	4	2	3	2	2	2	4	3	2	3	2	1	2	1	2	1	2	1	2	1
1	2	3	2	3	4	3	2	3	2	1	4	4	3	2	2	5	5	2	2	2	2	5	5	4	1	3	3	3	3	2	1	4	2	2	3	3	3	4	1	3	3	3	4	8	0
2	2	3	1	2	4	4	2	4	4	1	4	4	2	3	4	4	4	4	2	4	2	4	4	4	2	5	3	5	1	2	4	4	5	6	3	2	2	6	3	5	4	5	3	2	1
2	2	3	1	2	3	4	3	3	3	2	3	4	4	3	4	4	3	4	3	4	4	3	4	4	3	5	4	4	3	3	4	3	4	2	3	3	2	2	2	3	2	3	3	8	0
2	2	3	2	1	2	3	3	3	3	2	3	3	3	4	4	3	4	4	2	3	2	4	4	4	4	4	3	5	1	1	1	3	3	1	1	2	4	5	5	3	2	4	1	1	1
2	1	3	1	2	3	4	2	4	5	2	4	5	5	4	5	4	5	3	4	5	2	4	2	1	5	5	5	4	3	1	2	5	2	2	1	4	4	1	2	3	2	4	3	3	1
2	2	3	2	2	4	4	2	3	4	4	4	4	4	3	2	2	4	2	2	2	3	2	4	2	2	4	2	2	1	2	1	2	2	3	3	3	2	2	1	2	2	2	2	2	1
2	2	3	2	2	4	4	4	4	4	4	3	3	3	1	1	5	5	4	4	4	4	5	5	5	4	5	5	4	2	2	1	4	4	2	3	4	3	4	3	4	4	3	5	8	0
1	2	3	2	2	5	4	5	5	4	4	4	5	4	4	5	2	2	4	2	2	2	4	2	4	2	2	1	2	2	4	3	4	4	3	2	2	2	3	2	2	2	3	1	2	1
2	2	3	2	2	3	4	3	5	5	4	3	4	3	4	3	3	4	3	2	3	4	3	4	5	4	5	5	3	3	3	2	3	5	1	4	4	4	3	5	3	4	4	2	3	1
2	2	4	2	2	5	4	5	4	5	4	5	4	5	4	5	2	1	2	1	2	1	2	1	2	1	2	1	5	4	5	4	5	4	5	4	5	4	5	4	5	4	5	4	2	1
1	2	3	2	2	5	4	5	5	4	5	4	4	5	4	4	2	2	1	2	1	2	2	1	2	1	2	1	6	5	5	6	5	1	2	2	5	5	6	5	6	1	2	1	2	1
2	2	1	1	2	2	4	4	2	4	5	5	5	4	4	2	5	2	4	1	1	3	5	5	5	4	5	2	4	5	4	2	4	3	4	3	4	3	1	1	2	1	2	1	3	1
1	2	3	1	2	5	5	5	5	5	5	3	2	5	5	5	2	2	3	2	2	2	2	2	2	2	3	2	3	4	4	4	3	4	3	3	3	4	3	5	4	4	3	4	2	1
2	2	3	2	3	4	4	4	3	4	3	3	4	3	4	4	4	3	2	4	3	3	2	4	4	3	4	3	5	2	2	1	5	1	3	4	2	2	2	1	2	3	2	1	3	1
2	2	3	2	2	4	5	2	4	4	4	3	4	5	4	2	2	1	2	4	2	2	1	1	2	1	4	4	6	3	3	1	4	2	2	2	4	1	3	1	1	2	2	2	2	1
2	2	3	2	2	5	5	4	5	4	3	5	5	5	5	5	2	2	5	2	2	1	1	1	2	1	1	2	4	5	3	3	3	3	2	2	4	4	3	2	2	2	2	2	2	1
1	2	3	1	2	4	4	2	4	4	3	4	3	4	4	2	4	4	3	2	3	3	4	4	4	3	4	3	2	3	3	3	3	2	2	2	4	1	2	2	4	3	3	2	2	1
1	1	3	2	2	4	4	4	3	4	3	4	4	5	5	5	4	3	3	2	2	1	2	4	3	2	1	1	4	3	3	4	3	4	3	4	3	3	3	3	3	3	4	3	3	1
2	1	3	2	3	4	4	4	2	4	2	2	2	4	4	4	3	4	4	2	3	4	4	4	4	4	5	2	2	2	2	1	2	2	1	3	2	2	2	1	1	3	2	3	3	1
2	2	3	1	2	3	4	2	2	3	2	2	4	4	2	3	4	4	4	3	4	3	4	3	4	3	5	3	3	2	2	1	2	2	1	2	2	2	2	1	1	1	1	1	8	0
2	2	3	2	3	4	4	4	3	4	2	2	4	5	3	4	5	4	4	2	3	4	5	4	4	4	5	5	5	5	4	5	3	2	6	6	5	2	2	5	2	3	5	1	2	1
1	1	3	2	2	4	5	5	5	3	4	4	5	5	4	5	2	4	3	4	4	2	5	2	4	2	2	3	4	2	3	4	4	1	4	4	4	5	4	3	4	3	3	4	3	1
2	2	3	2	2	3	4	4	3	2	2	3	4	4	3	2	4	5	4	4	3	2	3	4	3	3	4	4	5	3	2	4	5	2	2	3	1	2	2	2	1	1	2	1	2	1
2	2	3	2	2	4	5	4	2	5	4	5	3	3	2	2	3	1	4	2	2	2	4	2	2	1	5	1	1	1	4	1	4	4	3	4	1	1	3	1	1	1	3	1	2	1
2	2	3	2	2	4	4	2	3	2	2	3	4	4	4	4	4	4	2	4	4	3	4	4	4	4	4	4	3	3	2	2	3	3	2	4	2	2	3	2	3	3	3	2	2	1
2	2	3	2	3	4	4	2	4	4	2	4	4	5	4	5	4	2	2	2	2	2	4	4	4	2	2	2	4	4	4	4	3	4	4	4	3	3	3	3	3	3	2	1	2	1
2	2	3	1	3	4	5	4	5	5	3	4	4	5	4	4	2	4	2	2	4	4	3	4	2	4	5	4	2	3	1	2	2	2	3	2	4	3	2	2	3	3	1	2	2	1
2	2	3	1	1	4	4	2	1	4	4	1	1	4	2	1	4	4	3	4	3	3	5	4	4	4	5	4	2	1	3	3	5	3	4	4	2	2	3	4	3	2	3	3	3	1
2	2	3	2	1	2	1	5	1	2	2	1	3	4	4	5	5	5	4	4	5	4	5	5	4	4	5	4	4	4	3	5	6	4	5	6	4	5	4	5	6	4	3	5	8	0
2	2	3	2	3	2	3	1	4	2	1	3	4	2	2	2	5	5	4	3	4	5	4	5	4	5	5	4	4	3	3	1	4	4	4	4	2	2	2	1	2	3	3	2	8	0
1	2	3	2	2	4	4	4	4	3	3	2	2	3	2	4	2	4	4	3	4	4	5	5	3	4	4	2	4	3	4	4	5	4	4	3	3	3	3	3	3	2	2	2	3	1
2	2	3	2	1	4	4	1	4	3	4	3	3	4	3	2	4	4	3	2	3	3	2	4	4	4	5	5	5	5	5	5	5	5	5	5	5	5	5	5	5	5	5	5	2	1
1	2	3	2	2	4	4	5	4	5	2	4	4	5	5	4	1	4	2	4	4	5	4	4	5	4	5	5	4	4	3	4	5	5	5	4	3	4	4	4	4	3	4	3	2	1
2	2	3	2	2	4	5	4	5	4	5	4	5	4	5	4	1	2	1	2	1	2	1	2	1	2	1	2	4	5	4	5	4	5	4	5	4	5	4	5	4	5	4	5	2	1
1	2	3	1	2	4	4	5	5	5	3	2	4	3	4	4	4	5	4	4	3	4	5	5	4	5	4	4	2	2	2	2	3	3	2	3	2	2	2	3	2	2	3	3	2	1
2	2	4	2	3	3	4	4	2	2	1	4	5	4	1	1	4	4	3	4	5	5	4	5	4	5	5	3	3	2	3	1	4	4	4	5	3	3	2	1	4	4	3	5	3	1
2	2	3	2	2	3	2	2	4	3	1	2	3	2	2	2	3	5	2	4	4	4	4	4	3	2	4	4	1	2	1	1	4	4	4	3	4	3	2	1	2	2	2	2	2	1
2	2	3	2	3	4	4	3	2	4	3	4	4	4	3	4	4	5	3	4	3	3	4	5	4	4	5	4	4	4	5	5	4	4	4	3	2	4	4	4	4	3	4	5	2	1
1	2	2	2	2	4	5	5	5	5	5	4	4	4	4	5	2	2	2	2	2	2	2	2	2	2	4	2	4	4	5	5	5	4	4	3	3	3	3	4	3	3	3	4	2	1
1	2	3	2	2	5	5	4	5	5	4	5	5	4	5	5	2	4	5	4	2	1	5	4	4	3	2	2	4	3	2	3	2	2	3	2	3	2	1	2	1	2	3	1	3	1
2	2	3	1	2	5	4	4	5	5	1	5	4	5	4	5	2	3	5	4	2	4	3	3	4	5	4	4	2	5	4	2	1	6	4	3	2	2	5	3	3	2	1	2	2	1
1	2	3	2	3	5	4	4	5	4	5	3	4	5	5	5	5	4	5	3	3	4	4	4	5	3	2	1	4	4	5	3	4	4	4	5	4	4	3	4	5	4	3	2	2	1
2	2	3	2	3	5	4	5	4	5	4	5	4	5	5	4	1	2	1	2	1	2	1	2	1	2	1	2	4	5	3	3	4	3	3	4	3	4	3	2	2	2	4	3	1	1
2	2	2	2	2	2	2	4	4	2	2	4	5	4	2	4	4	4	4	2	5	4	4	5	5	2	5	4	4	3	4	1	4	3	1	5	4	3	2	3	2	4	2	3	2	1
2	2	3	2	3	5	5	5	5	4	5	5	5	4	5	5	1	2	4	1	2	1	4	3	4	2	4	2	5	4	4	3	4	4	3	5	4	2	3	2	2	3	2	3	2	1
1	2	3	2	2	4	5	5	4	4	3	4	3	5	4	5	1	2	4	2	1	1	4	4	4	5	2	1	4	3	3	3	4	4	4	3	4	4	4	4	5	5	4	2	3	1
2	2	3	2	2	4	4	5	5	4	5	4	4	5	4	4	2	2	1	2	1	1	2	1	1	2	4	2	6	5	5	4	6	6	4	6	5	5	6	4	4	4	3	3	2	1
1	2	3	2	2	5	5	4	4	4	4	4	4	4	3	3	3	4	4	4	4	4	4	4	4	4	4	4	2	2	2	2	1	2	2	2	2	2	3	2	3	3	2	2	8	0
2	2	3	2	2	4	5	4	4	5	3	4	5	5	4	5	1	2	2	1	2	1	1	2	2	1	2	1	4	3	5	5	6	5	4	4	5	6	5	5	4	5	4	4	2	1
1	2	3	2	2	5	5	4	4	5	4	5	4	4	4	5	1	2	2	1	1	2	2	2	1	2	4	1	4	4	3	3	4	2	1	3	4	4	2	2	3	2	3	1	2	1
2	2	3	2	2	4	4	5	4	4	5	4	5	4	4	5	2	4	2	2	1	2	5	4	5	4	4	5	2	3	2	1	3	3	1	2	4	2	5	2	4	2	5	3	3	1
2	2	3	2	2	3	4	4	3	3	2	3	4	2	4	4	4	5	4	4	4	4	3	4	3	3	5	4	5	5	4	5	4	5	5	5	4	4	4	5	5	3	3	3	2	1
1	2	3	2	2	4	5	4	4	5	4	3	2	4	4	5	2	2	1	1	2	2	4	2	2	1	3	2	2	3	2	3	2	1	4	2	2	3	2	4	2	1	2	2	2	1
1	2	4	1	3	5	5	5	5	5	3	5	5	5	4	5	2	2	1	1	5	5	5	3	2	1	1	1	3	3	4	4	1	3	3	3	4	4	1	5	2	1	1	3	3	1
1	2	4	2	2	5	5	4	5	4	3	3	3	4	4	4	2	3	1	2	2	2	3	3	2	1	3	2	3	3	2	3	3	3	4	4	3	3	2	3	3	3	2	2	2	1
1	1	3	2	2	3	5	4	5	4	1	3	3	3	4	3	4	4	4	2	4	4	5	4	5	4	4	2	2	2	2	2	2	2	2	2	2	2	3	3	3	3	3	3	2	1
2	2	3	2	3	3	4	3	4	4	2	3	4	4	4	4	3	3	3	2	3	3	4	4	4	3	4	3	4	2	3	1	3	4	4	3	2	2	2	4	2	2	4	2	2	1
2	2	3	2	2	4	4	2	4	5	2	4	4	4	2	2	2	2	2	2	2	2	4	4	4	2	4	2	1	1	1	1	1	1	1	4	4	1	5	4	1	1	3	3	1	1
2	1	3	2	3	4	4	2	4	4	3	3	4	4	4	4	2	1	2	1	1	1	1	4	4	2	4	1	2	2	2	2	4	2	3	4	3	3	2	2	3	3	2	2	2	1
2	2	2	1	3	2	2	2	2	1	2	1	1	1	2	2	4	5	4	2	4	4	4	5	4	4	5	5	4	4	3	2	3	4	3	4	3	3	3	2	2	3	3	4	8	0
2	2	2	2	2	4	4	4	3	4	3	3	3	4	3	4	3	3	2	2	2	2	3	3	3	2	5	3	2	1	1	1	1	1	1	2	2	2	1	2	2	1	2	2	3	1
1	2	2	2	1	4	4	4	4	4	4	4	4	4	4	4	2	4	4	2	2	2	2	2	3	2	2	3	4	4	4	3	3	4	2	1	2	2	2	2	1	3	1	1	2	1
2	2	2	2	2	4	4	4	3	4	4	4	4	4	4	4	5	4	3	3	4	4	5	5	4	4	5	4	2	2	3	3	5	4	5	5	3	5	2	5	3	3	3	2	2	1
2	1	1	2	2	4	4	1	4	2	2	5	4	5	4	4	4	5	1	1	2	1	4	5	4	4	5	2	5	4	4	3	3	5	3	4	5	2	2	1	2	4	2	4	2	1
2	2	2	2	2	4	5	5	3	4	4	3	4	4	5	4	2	4	4	2	3	4	5	4	4	4	4	3	4	3	5	5	4	4	3	5	4	4	5	3	5	4	4	5	2	1
2	1	4	2	2	4	5	3	2	3	2	4	4	5	3	4	1	2	2	3	1	2	4	4	5	2	4	3	4	3	4	2	3	4	2	3	5	6	4	4	3	5	4	4	2	1
1	2	4	1	2	4	4	5	4	4	3	4	4	4	4	4	3	4	2	3	2	2	4	4	4	3	4	1	4	3	3	3	3	4	3	3	4	3	3	3	3	3	3	3	3	1
1	2	4	2	2	4	4	4	4	4	3	4	4	3	4	4	4	3	2	2	2	2	4	4	4	4	4	4	4	2	3	2	2	2	2	2	3	3	3	2	3	3	3	3	3	1
2	2	2	2	3	1	2	2	3	3	4	2	4	3	2	4	5	4	5	2	4	5	4	3	4	4	5	4	5	6	5	4	6	6	4	5	4	3	2	2	1	2	3	1	3	1
1	1	2	2	2	2	2	2	3	2	2	1	1	4	2	4	4	4	4	3	3	3	5	4	4	3	2	4	1	1	1	1	1	1	1	1	5	5	5	5	1	1	1	1	8	0
2	2	4	1	3	3	4	3	4	4	3	3	4	4	4	4	2	4	4	2	3	3	4	4	4	2	4	3	4	3	4	3	5	5	5	5	4	5	4	3	3	3	2	4	2	1
1	2	1	1	2	4	4	5	4	5	3	3	4	4	4	4	4	4	2	4	4	5	5	5	4	5	5	4	4	3	4	5	3	4	4	4	3	2	4	4	4	3	3	2	3	1
2	2	4	1	2	4	5	4	5	5	4	4	5	5	4	4	2	5	4	2	1	2	5	4	5	2	5	4	4	3	2	1	4	3	2	4	5	2	1	2	1	2	2	1	3	1
2	2	1	2	2	3	3	4	2	2	2	3	4	4	3	4	5	5	3	3	4	4	2	2	4	4	5	4	1	1	1	2	3	2	2	3	3	3	2	1	4	3	3	3	8	0
1	1	1	2	2	2	2	1	2	2	2	1	2	2	2	2	5	4	4	5	5	4	5	4	4	5	4	4	2	3	2	2	4	5	5	3	2	2	3	2	5	6	4	3	3	1
1	2	4	2	2	4	5	4	4	5	4	5	4	5	4	4	2	1	2	2	1	2	2	1	2	3	2	2	3	2	3	4	3	2	3	4	3	3	2	3	3	2	2	3	2	1
1	2	4	1	2	4	5	4	5	4	5	4	5	4	5	4	2	2	1	2	2	2	1	2	2	1	2	2	2	3	2	3	2	2	2	3	4	3	4	2	2	3	2	2	2	1
2	2	4	2	2	4	4	5	4	4	4	4	5	4	4	5	2	1	1	2	2	1	2	2	2	1	1	2	3	3	2	4	3	3	2	2	3	3	2	3	3	3	2	3	2	1
2	2	1	1	2	4	4	2	4	5	4	1	2	2	4	4	5	4	2	4	5	3	4	5	4	4	5	3	5	3	2	5	6	6	5	6	5	4	4	4	4	5	6	4	2	1
2	2	4	2	2	4	5	4	5	4	5	4	5	4	3	5	1	2	2	1	2	2	2	2	1	2	1	2	3	2	4	3	2	3	2	3	2	3	3	2	3	2	3	3	2	1
1	2	2	2	2	4	5	5	4	5	5	5	4	4	5	4	1	2	2	1	1	2	4	5	5	4	4	5	5	4	4	3	4	3	5	4	4	5	5	3	4	2	3	3	3	1
2	2	4	1	2	4	5	4	4	5	4	4	5	4	4	4	2	3	2	1	2	2	2	1	2	2	1	2	3	2	3	3	2	3	4	3	3	2	4	3	3	3	3	3	2	1
2	2	4	2	2	4	5	4	5	4	5	4	4	5	4	4	2	1	2	2	2	1	2	1	1	2	1	2	3	2	3	4	2	3	2	3	3	3	2	3	3	2	2	3	2	1
2	2	4	2	2	4	5	4	4	5	4	4	5	4	4	5	2	1	2	2	1	2	2	1	2	2	2	1	2	3	2	4	3	2	3	3	2	3	2	3	3	2	3	3	2	1
2	2	4	2	1	4	4	4	4	4	2	3	4	3	4	4	5	5	4	4	5	3	4	4	5	3	5	4	3	2	3	2	5	5	4	6	4	3	3	2	3	3	4	5	2	1
1	2	2	2	2	3	4	4	3	3	3	2	2	4	2	4	4	5	4	2	2	2	5	5	4	4	4	4	5	4	4	4	5	5	5	5	4	4	4	4	4	4	4	4	3	1
2	2	4	1	1	4	5	4	2	5	3	1	5	4	4	5	2	5	4	4	2	3	5	4	5	3	4	5	4	4	3	2	3	4	5	3	4	5	5	4	5	3	4	2	1	1
1	2	2	2	2	4	5	5	4	5	4	5	5	4	4	5	2	1	4	1	2	1	2	2	1	2	2	1	6	6	6	5	5	4	1	2	5	4	6	5	5	3	4	3	2	1
1	2	2	2	2	2	1	1	2	1	2	2	1	2	2	1	5	4	5	4	5	4	4	5	4	5	5	4	3	2	4	3	2	3	4	3	5	4	5	6	5	6	4	5	8	0
2	2	2	1	2	2	1	2	1	2	1	2	1	1	2	1	5	4	4	5	4	5	4	5	4	5	5	5	4	3	3	4	2	3	3	2	3	3	3	2	3	2	2	4	3	1
1	2	4	1	2	3	4	3	4	4	4	3	4	4	3	4	2	2	3	2	2	2	2	2	2	3	3	4	1	1	1	1	1	1	1	1	1	1	1	1	1	1	1	2	3	1
2	2	2	2	2	4	4	5	4	5	2	4	4	5	3	4	5	5	4	2	3	3	4	4	4	5	5	5	3	3	3	2	4	3	3	4	3	2	2	3	3	2	3	2	2	1
2	2	2	1	1	4	4	4	4	4	1	4	4	2	4	4	4	5	4	2	5	5	4	2	2	2	5	5	2	2	2	1	3	3	1	2	2	2	1	4	1	3	1	4	8	0
1	2	2	2	2	5	4	4	5	3	2	4	4	3	2	5	3	2	2	1	3	2	3	1	2	2	4	2	3	3	2	3	3	3	3	4	2	2	1	1	2	3	1	1	2	1
1	2	4	2	2	5	5	4	5	5	2	4	4	3	4	4	2	2	3	1	3	3	2	2	1	1	2	2	3	4	2	3	3	1	2	2	4	4	2	4	3	2	2	1	2	1
2	2	4	1	2	4	5	2	4	5	2	4	5	4	5	4	2	4	4	2	1	2	1	2	2	1	4	2	5	3	5	4	6	5	4	3	5	4	3	4	5	4	2	5	2	1
2	2	2	2	2	4	5	4	4	5	2	4	5	4	4	5	1	4	4	2	1	2	4	4	4	2	4	2	4	4	5	3	5	3	5	4	4	3	3	2	4	1	5	3	2	1
1	2	3	2	2	5	5	4	4	5	4	2	4	2	4	4	2	4	2	1	2	2	4	4	4	2	4	2	3	2	4	1	2	3	3	4	3	2	1	2	2	2	3	2	2	1
1	1	2	2	2	4	5	3	4	4	2	3	4	4	5	4	1	2	4	2	3	2	4	4	5	2	4	3	5	3	4	4	5	5	4	5	4	3	3	2	2	2	3	5	2	1
1	2	2	2	2	5	5	4	4	5	4	5	5	4	5	4	2	2	1	2	2	1	2	2	1	2	1	2	5	5	6	5	2	2	3	1	5	2	6	5	2	2	3	1	2	1
1	2	2	2	2	4	3	4	2	5	1	4	4	5	1	2	4	5	2	4	3	2	5	4	2	1	4	5	3	4	2	3	3	4	2	3	2	3	1	2	2	3	4	3	2	1
2	2	4	1	2	5	4	3	4	4	5	4	4	4	4	4	3	4	3	4	3	4	4	4	4	2	3	4	5	4	4	5	6	5	4	5	5	4	4	3	4	4	3	2	2	1
1	2	4	2	2	4	5	4	4	5	2	4	4	5	4	4	2	2	3	1	1	1	4	5	4	2	3	1	4	4	5	2	5	2	5	1	4	4	3	4	3	2	4	4	2	1
2	2	2	1	2	4	4	4	3	3	3	3	4	4	3	4	3	4	3	2	2	2	3	3	4	3	4	4	3	3	3	1	3	2	2	4	3	3	2	1	1	2	1	2	2	1
2	2	4	2	2	2	4	4	4	5	3	4	5	3	4	5	5	4	4	3	4	4	5	5	5	4	5	5	2	2	1	2	3	2	3	3	2	2	1	3	3	1	2	3	2	1
2	2	1	1	2	3	4	4	5	4	2	3	4	5	3	4	4	3	4	3	3	2	4	5	4	2	4	4	3	4	2	2	4	3	2	2	4	3	5	3	4	2	2	3	2	1
1	2	4	2	2	4	5	4	4	5	3	4	5	2	5	5	2	4	4	2	1	2	5	4	4	2	4	1	3	4	3	5	2	2	5	2	3	4	4	5	2	3	4	2	2	1
2	2	4	2	2	4	4	5	5	5	4	2	2	1	2	4	5	5	5	5	5	5	3	5	4	5	5	4	5	5	3	5	6	5	4	4	3	4	2	4	5	5	2	4	8	0
1	2	4	2	2	5	4	5	4	4	3	4	4	5	4	5	2	2	1	2	2	1	2	2	1	2	2	1	3	2	3	2	3	2	2	2	3	1	2	2	2	3	2	1	2	1
1	2	1	2	2	4	4	4	4	5	4	4	4	4	4	4	2	2	4	2	2	2	4	4	2	2	2	2	3	2	2	1	2	2	3	5	2	1	3	2	2	2	1	3	1	1
2	2	1	2	2	4	5	4	4	4	5	4	5	4	5	4	2	2	1	2	2	1	2	2	1	1	2	2	4	4	5	4	2	3	3	2	3	4	4	2	3	2	4	3	2	1
2	2	1	1	2	3	4	4	4	4	4	4	4	4	4	4	4	4	3	3	4	4	4	4	4	4	4	4	6	6	6	6	5	5	5	5	5	5	5	6	5	5	4	4	3	1
2	2	4	2	2	5	4	4	5	5	4	4	5	5	4	5	2	2	3	3	2	1	2	4	3	2	4	4	3	3	2	1	2	2	4	3	2	3	2	2	3	3	2	4	2	1
2	2	4	1	2	4	5	5	4	3	4	3	4	2	2	4	5	5	4	3	4	4	3	5	5	4	5	4	3	2	3	4	5	5	5	5	2	3	2	4	4	2	3	4	3	1
2	2	4	2	3	3	4	4	4	3	3	4	4	3	3	4	4	5	3	4	4	4	3	3	4	4	5	4	4	3	3	2	5	4	3	4	3	3	2	3	4	3	2	3	4	1
1	2	1	2	2	2	1	2	2	2	1	1	2	1	2	2	5	5	2	5	4	4	5	4	5	5	4	5	2	1	1	1	5	6	5	5	2	3	2	2	5	3	4	3	8	0
1	2	1	2	2	4	5	4	4	5	4	4	5	4	5	4	1	2	2	1	2	1	2	2	2	1	2	1	4	2	3	3	4	3	2	2	3	3	4	3	3	4	4	4	2	1
2	2	1	1	3	4	4	5	4	5	3	4	5	5	4	4	3	2	3	2	2	1	3	2	3	3	3	2	3	3	2	2	3	3	2	4	2	3	4	2	2	3	2	4	2	1
1	2	1	2	2	4	5	4	4	5	4	4	5	4	5	4	1	2	2	2	1	1	2	2	1	2	1	1	4	3	4	3	4	5	3	3	4	4	4	5	4	4	3	2	2	1
2	2	4	2	2	4	5	4	5	4	5	4	5	4	4	5	2	1	2	1	2	1	2	1	2	1	2	1	5	3	4	2	4	5	4	4	6	3	6	4	2	3	4	2	3	1
2	2	2	2	2	2	2	2	4	4	2	3	4	2	3	1	4	4	4	4	3	3	4	4	5	5	5	5	5	1	1	4	1	4	6	6	5	5	6	6	1	1	1	2	8	0
2	2	4	1	2	2	1	1	2	1	2	3	1	2	2	1	4	4	5	4	5	4	5	4	5	4	5	5	1	1	5	2	4	6	5	6	5	3	4	3	4	3	4	6	2	1
1	2	4	1	2	4	4	4	5	3	3	3	2	4	4	5	3	4	3	2	3	2	4	3	2	3	4	3	4	4	5	5	3	3	2	5	5	5	5	5	4	3	2	3	3	1
1	2	2	1	2	4	5	3	4	4	4	3	3	4	4	4	2	4	4	1	2	1	4	3	3	2	4	1	4	3	2	3	2	2	2	2	3	1	3	2	2	2	2	1	2	1
2	2	1	1	2	4	4	4	4	5	3	3	4	2	4	4	3	4	4	4	4	2	5	5	3	3	4	4	4	3	4	2	4	4	3	4	3	2	2	3	3	3	4	4	2	1
1	2	2	1	2	4	4	5	5	4	4	2	4	4	4	4	3	5	2	2	4	5	5	4	5	5	4	1	4	2	4	3	2	3	4	2	4	3	5	3	3	2	3	3	1	1
2	1	1	2	3	4	4	3	2	4	2	4	5	5	3	2	4	3	3	5	2	2	4	4	4	4	5	5	3	3	3	4	4	3	1	4	2	2	1	2	2	2	2	2	3	1
2	2	4	2	2	4	4	5	4	2	2	4	4	2	2	4	4	4	2	4	2	2	2	2	4	4	5	4	2	4	2	2	2	2	1	3	1	1	1	3	2	3	1	4	2	1
2	2	1	2	2	4	5	4	4	2	1	3	4	4	4	4	2	4	2	2	2	2	2	4	4	4	4	4	2	2	2	2	3	3	3	4	4	2	2	2	2	2	2	2	2	1
2	2	2	2	2	4	4	3	2	4	2	3	3	4	3	3	5	5	4	5	4	4	5	5	5	4	5	5	2	2	1	2	4	4	4	4	3	2	3	3	3	2	3	2	3	1
1	2	3	1	2	5	5	4	5	5	4	3	4	4	4	5	3	4	2	2	2	1	4	5	4	3	2	2	2	2	3	3	2	2	4	3	2	3	4	3	3	2	4	2	3	1
2	2	1	2	2	4	5	5	4	5	3	4	5	5	5	4	2	3	2	4	2	1	4	5	4	3	2	1	3	2	3	1	4	4	1	2	5	2	6	4	5	5	4	3	2	1
1	2	4	2	2	5	5	4	5	5	4	3	4	5	4	5	1	5	4	4	3	4	5	5	5	5	5	4	5	4	3	5	2	4	6	5	4	4	3	5	5	4	5	4	2	1
1	2	4	2	3	5	4	4	5	4	5	3	4	4	4	4	4	2	5	4	2	2	4	4	4	2	5	4	2	2	3	4	4	2	3	4	2	3	2	3	3	2	3	3	2	1
2	2	2	1	2	4	5	4	4	5	3	2	4	4	4	5	2	2	4	2	2	2	2	4	2	3	2	2	4	3	3	5	5	5	3	4	5	2	2	2	3	3	4	4	2	1
2	2	4	2	2	4	4	4	4	4	4	4	4	4	4	4	5	4	4	2	2	4	4	2	4	2	4	2	1	1	1	1	3	1	1	1	2	1	1	2	1	1	2	2	2	1
2	2	4	1	2	4	4	5	4	5	5	4	4	5	4	4	1	2	2	1	2	2	1	2	1	2	2	1	4	3	4	3	3	2	3	1	4	4	3	2	3	2	2	3	2	1
1	2	4	2	2	4	4	4	5	4	3	4	4	5	4	5	2	3	3	2	3	2	3	4	4	2	2	2	5	4	5	4	5	5	4	4	4	5	5	5	4	4	4	3	3	1
2	2	2	1	2	4	5	2	4	5	2	3	3	4	4	4	2	1	2	4	1	2	4	4	4	2	4	1	2	1	2	1	3	1	3	1	3	2	1	1	3	2	3	1	2	1
2	2	1	2	1	4	5	4	4	4	5	4	5	5	5	4	2	1	2	2	2	1	2	1	2	2	1	1	3	2	3	3	3	4	3	4	4	4	3	2	4	4	3	2	2	1
2	2	2	2	2	4	4	2	2	2	2	2	3	3	2	2	4	4	4	2	4	3	2	4	4	4	5	4	2	2	1	2	3	1	1	3	2	1	1	1	2	2	1	2	3	1
2	2	2	2	2	3	3	1	4	4	1	4	2	2	2	1	3	4	4	4	5	4	3	3	4	4	5	4	3	1	1	2	4	4	3	5	1	2	1	2	1	2	1	3	4	1
2	2	4	2	2	4	4	4	5	3	2	5	5	2	4	4	5	5	4	4	4	5	4	4	2	4	5	4	5	5	5	4	6	5	5	6	4	4	4	5	4	5	6	4	2	1
2	1	2	1	3	4	3	3	4	3	2	3	4	2	4	4	4	4	2	2	4	2	2	4	3	4	4	5	2	3	2	2	4	3	2	5	5	3	3	2	2	3	3	4	2	1
2	2	3	2	3	2	1	5	3	4	2	1	3	2	3	4	5	5	5	4	2	1	1	2	4	4	5	5	3	1	4	1	4	2	4	4	1	1	2	1	1	1	2	1	8	0
1	2	2	2	3	4	5	2	4	3	4	2	2	3	2	5	5	5	3	5	5	5	5	5	5	5	5	5	4	4	6	4	2	5	3	2	4	4	3	2	4	4	4	5	2	1
2	2	1	1	2	3	4	5	4	4	5	3	4	4	4	5	3	4	2	1	2	2	2	4	4	4	5	4	2	2	3	2	3	3	4	4	2	3	4	2	3	2	2	3	3	1
2	2	2	2	2	4	4	4	3	5	3	3	4	3	3	4	3	3	2	3	3	2	4	3	4	3	5	3	2	2	2	2	3	2	2	4	2	1	1	1	1	1	2	3	2	1
2	2	3	1	2	4	4	2	4	4	2	3	4	3	3	4	4	4	4	2	4	4	2	4	4	4	5	4	3	3	3	2	4	4	3	5	3	2	2	3	3	4	2	2	2	1
1	2	4	2	2	5	5	5	5	5	5	5	5	2	4	5	2	4	3	3	4	4	4	4	4	4	4	2	4	4	4	4	4	4	4	4	1	1	1	1	1	1	1	1	2	1
1	2	4	2	2	4	5	3	4	5	2	3	4	2	4	5	5	4	2	1	2	3	4	4	2	1	3	1	4	3	2	4	5	4	5	5	5	6	4	5	5	3	5	4	2	1
2	2	1	1	2	3	3	3	3	2	2	2	2	2	2	3	3	4	3	3	3	2	3	2	4	4	4	4	4	4	4	2	3	4	5	5	2	2	3	2	2	3	3	3	2	1
2	2	1	2	2	4	4	2	3	3	2	3	4	4	3	4	3	4	3	3	4	4	4	4	4	4	4	4	4	4	3	3	2	4	3	4	2	2	3	2	3	3	2	2	2	1
1	1	2	2	3	4	4	4	4	2	2	4	4	4	4	4	2	4	3	2	2	2	2	2	2	2	4	1	3	3	2	1	2	2	2	1	2	1	2	3	2	2	2	2	2	1
1	2	4	2	3	5	4	4	5	4	3	3	4	3	4	5	3	4	2	4	2	2	4	4	5	4	2	4	3	3	3	4	4	5	3	5	4	4	5	5	4	4	4	4	2	1
2	2	4	2	2	4	4	4	5	4	4	4	4	4	4	4	3	4	3	2	3	3	4	4	4	4	4	3	2	2	2	2	2	2	2	2	2	2	2	2	2	2	2	2	2	1
1	2	4	2	2	5	4	4	5	4	5	5	4	4	4	5	2	2	4	2	1	2	1	2	2	1	2	2	4	5	4	4	5	4	4	5	5	4	5	4	4	5	5	4	2	1
2	2	2	1	2	1	1	1	1	3	2	2	2	2	2	2	4	4	4	4	4	4	4	4	4	4	4	4	5	3	2	2	2	2	3	5	3	4	3	4	3	3	4	5	8	0
1	2	4	1	2	5	5	4	4	4	2	5	5	4	4	4	4	3	3	2	4	4	3	1	2	4	2	2	4	2	5	4	3	3	1	2	5	4	5	5	3	3	4	3	2	1
1	2	4	2	3	4	4	3	3	4	2	4	4	4	5	4	3	4	3	4	2	2	4	4	4	2	4	4	2	3	3	2	3	2	2	3	4	3	4	3	3	2	3	3	2	1
1	2	2	1	2	5	5	2	5	4	4	4	4	4	4	4	3	3	2	2	2	2	2	2	2	1	4	2	4	4	2	1	5	5	3	1	1	4	5	2	2	3	3	3	2	1
1	2	1	2	2	5	4	4	4	5	4	4	5	5	4	5	2	4	5	5	4	4	5	5	5	4	5	4	5	3	5	3	4	2	3	2	3	4	3	4	3	4	2	2	2	1
1	2	2	1	2	3	4	4	5	4	2	3	4	4	3	4	3	4	4	3	4	5	5	4	5	4	4	5	3	4	4	5	2	4	3	4	2	3	4	1	2	3	1	3	3	1
1	2	2	2	2	5	4	4	5	4	4	5	5	4	3	4	1	2	2	1	1	2	4	4	4	2	1	1	4	4	5	5	3	5	4	1	4	2	5	4	1	3	2	1	1	1
2	2	2	2	2	2	1	2	1	2	1	2	2	1	2	1	4	5	4	5	5	4	5	4	5	4	5	4	4	5	4	4	5	4	3	4	5	4	5	4	6	5	5	4	3	1
2	2	2	2	2	2	1	2	2	1	2	1	2	1	2	1	4	5	4	4	5	4	5	4	4	5	4	5	5	4	4	3	5	5	4	5	6	5	4	4	5	6	5	4	3	1
2	2	2	2	2	4	5	4	4	5	4	4	5	5	4	5	2	2	2	1	2	1	3	2	3	1	4	2	5	4	5	3	5	3	5	4	4	5	5	4	5	3	5	5	2	1
2	2	2	2	2	4	4	3	2	4	2	4	4	4	4	4	2	3	2	2	3	3	2	2	3	4	5	4	5	4	4	4	5	4	4	4	4	3	4	3	3	4	4	2	2	1
2	2	1	2	3	4	4	4	3	4	4	4	4	5	4	4	2	3	4	2	2	2	2	4	4	3	4	2	2	2	1	1	3	1	3	2	4	4	4	2	4	2	3	1	2	1
2	1	2	1	2	3	3	2	2	4	3	2	4	4	4	4	4	4	4	2	2	2	4	4	4	4	5	4	5	4	4	3	5	4	3	3	2	3	2	2	5	2	2	5	2	1
1	2	1	2	2	4	5	4	5	5	4	5	5	4	4	5	2	1	2	1	2	2	1	2	2	1	4	2	5	5	4	5	5	6	5	6	5	6	5	6	5	4	5	4	2	1
2	2	2	1	2	4	4	5	4	5	4	4	4	5	4	5	2	2	4	2	2	1	4	4	5	2	3	2	2	2	2	3	2	3	3	2	4	4	5	5	2	2	3	2	2	1
2	2	2	2	2	5	5	4	3	2	2	1	4	4	4	5	5	2	3	5	4	1	5	5	4	4	5	3	3	4	1	1	5	3	5	6	1	2	2	1	3	2	5	2	2	1
2	2	1	1	2	4	5	4	4	5	3	4	4	4	4	5	3	4	2	2	2	2	2	4	4	4	5	4	3	2	2	1	3	3	3	4	3	2	2	2	2	2	3	3	2	1
1	2	4	2	2	5	4	5	4	5	4	5	5	4	5	5	5	4	4	2	2	3	2	2	2	1	5	4	2	2	2	2	3	3	2	3	2	3	1	2	1	3	3	2	2	1
1	1	4	2	2	5	5	4	5	4	5	5	4	4	5	4	1	4	2	1	1	1	2	4	5	1	2	1	4	5	3	2	4	2	1	2	4	4	5	3	5	1	4	3	2	1
1	2	2	1	2	4	4	4	4	4	3	3	3	4	4	4	3	3	3	3	3	3	4	4	4	4	3	2	2	2	2	2	3	3	3	3	3	2	4	2	4	3	4	3	2	1
1	2	2	1	2	3	4	2	3	4	2	3	4	4	3	4	4	4	4	4	2	2	4	3	4	4	5	4	3	2	2	2	3	3	2	2	2	2	2	2	3	3	2	3	2	1
2	2	1	1	1	3	4	4	4	4	4	3	4	4	5	5	5	5	4	5	2	2	4	4	5	5	5	5	4	4	5	3	5	4	5	5	2	2	3	4	4	5	4	5	1	1
1	2	4	2	2	5	4	5	3	4	4	5	5	5	4	4	1	1	1	1	2	2	1	2	2	2	2	2	2	2	3	4	2	2	1	2	2	2	2	3	1	3	1	1	3	1
2	2	4	2	3	5	4	4	5	5	4	4	5	5	4	5	2	4	3	1	2	1	1	2	2	2	4	2	5	5	6	5	3	3	2	4	5	5	6	4	3	3	1	3	2	1
2	2	2	1	3	4	5	5	4	5	3	4	5	4	4	5	1	3	1	2	2	1	2	2	1	3	1	2	4	3	5	4	4	5	2	4	5	5	4	3	3	4	5	4	2	1
1	2	2	2	2	5	4	5	4	5	4	5	4	5	4	5	1	2	2	1	2	1	2	1	2	2	1	2	5	3	5	4	4	3	5	4	5	4	4	5	3	4	5	4	2	1
2	2	1	1	2	5	4	4	4	5	3	5	4	4	5	4	2	1	2	3	2	1	2	3	2	1	2	1	3	3	3	4	4	3	4	2	4	4	2	2	4	2	4	3	2	1
1	2	2	2	2	5	5	4	4	5	5	5	5	4	4	4	2	1	3	1	1	1	2	1	2	2	3	2	2	2	3	2	2	3	2	2	3	3	4	4	1	2	1	2	2	1
2	2	4	1	2	4	5	4	2	4	3	5	4	4	5	4	2	1	4	2	1	2	5	4	4	4	5	4	4	2	4	4	2	2	3	2	4	3	2	2	3	2	4	2	2	1
1	2	2	1	2	5	5	4	5	5	4	4	4	5	5	4	1	2	4	2	1	2	2	4	5	2	1	2	4	4	4	4	5	4	3	4	5	4	4	4	4	2	3	3	2	1
1	2	1	2	2	5	5	4	4	5	5	4	4	5	4	4	1	2	3	2	2	2	3	2	2	1	3	2	4	4	3	4	3	4	2	3	3	4	3	3	4	3	2	3	2	1
1	2	1	1	2	4	4	4	5	5	3	3	4	5	4	4	2	4	2	2	4	4	5	4	5	3	5	4	4	4	5	3	4	2	5	5	4	5	4	4	5	4	5	3	3	1
1	2	1	1	2	4	5	4	4	5	3	3	4	5	4	4	2	4	2	2	4	4	5	4	5	3	4	4	5	4	4	5	3	3	4	4	5	3	5	3	5	5	4	2	2	1
2	2	2	1	2	4	5	4	5	4	5	4	2	4	4	5	2	1	4	5	2	1	2	1	4	2	1	2	5	6	4	5	1	4	3	1	4	2	3	4	5	4	5	4	3	1
2	2	4	2	2	4	5	4	4	5	4	5	4	5	4	5	2	2	1	2	4	5	4	5	4	2	2	1	4	4	3	4	3	4	3	3	5	3	4	3	4	3	4	3	3	1
2	2	4	2	2	4	4	5	5	5	4	5	4	4	4	4	2	2	1	2	1	1	2	2	5	2	5	4	3	4	3	3	4	5	5	4	5	5	5	4	4	5	4	5	3	1
2	2	2	2	2	5	4	5	4	5	4	5	4	5	4	5	1	2	2	1	2	1	2	1	2	1	1	2	5	4	5	3	5	4	5	4	5	4	3	4	4	5	5	4	2	1
1	2	2	2	2	4	5	4	5	4	3	4	4	5	5	4	3	3	2	2	1	2	3	4	4	2	3	2	4	3	3	4	4	3	5	4	4	5	3	3	4	4	3	4	2	1
2	2	4	1	2	4	5	5	4	4	3	4	5	3	5	4	2	4	5	3	3	3	5	4	4	2	4	4	4	3	5	3	3	4	5	4	4	5	4	5	5	4	4	3	1	1
2	2	2	1	2	4	5	3	4	5	2	4	5	3	4	5	4	2	2	1	2	2	1	4	4	1	4	3	5	6	5	4	4	1	5	5	3	3	1	5	5	3	5	5	2	1
2	2	4	2	2	5	5	5	5	5	4	5	5	5	5	5	4	4	2	4	2	2	4	4	4	2	2	2	4	4	4	3	4	4	4	3	4	4	4	3	4	4	4	3	2	1
2	2	4	2	2	5	5	5	5	5	4	5	5	5	5	5	4	4	2	4	2	2	4	4	4	2	2	2	4	4	4	3	4	4	4	3	4	4	4	3	4	4	4	3	2	1
2	2	1	2	2	4	4	5	4	4	2	4	4	4	5	4	2	1	2	1	2	2	1	2	4	1	5	4	5	4	5	5	4	5	5	4	4	4	5	5	5	5	5	4	2	1
1	2	1	1	2	4	5	4	4	5	5	4	4	5	4	5	2	3	2	1	2	2	3	2	2	1	2	2	3	3	4	3	4	3	2	2	3	3	3	4	3	3	3	3	2	1
1	2	4	1	2	5	5	4	4	4	4	4	4	3	4	5	3	5	2	2	3	3	4	5	4	4	2	4	4	2	2	3	3	2	4	4	2	3	2	3	3	3	3	2	2	1
1	1	4	2	1	4	5	4	4	5	2	4	5	5	4	5	2	2	2	2	1	1	2	2	4	2	4	2	3	4	4	5	4	5	5	5	4	4	4	5	5	5	4	5	2	1
1	2	4	1	2	4	5	4	5	4	5	4	5	5	4	5	1	3	1	2	2	1	4	1	4	1	2	1	3	2	3	2	3	2	1	3	4	2	4	2	4	3	3	3	2	1
2	2	4	1	2	4	5	2	4	4	2	4	4	2	4	5	1	3	4	2	1	1	4	4	5	2	5	3	2	3	3	3	3	3	3	2	2	3	2	3	2	3	2	2	2	1
1	2	1	2	2	4	5	4	4	5	3	4	5	4	4	5	2	4	2	2	1	2	4	4	5	2	4	2	4	3	4	3	2	3	4	3	3	5	3	4	2	2	3	2	2	1
1	2	4	2	2	4	4	5	4	5	4	5	4	5	4	5	2	1	2	1	2	5	4	2	4	1	5	1	3	2	3	4	2	3	2	3	2	4	3	4	2	4	4	2	2	1
2	2	1	1	2	4	5	4	4	5	2	3	4	4	4	5	4	4	4	3	2	2	4	4	4	4	4	3	4	3	2	3	3	3	4	4	3	3	2	3	3	2	3	4	2	1
2	2	2	1	2	4	4	2	3	3	2	3	4	3	4	4	4	4	2	1	3	2	2	2	4	3	5	4	5	4	2	5	5	4	4	5	2	3	3	4	3	4	3	2	2	1
1	2	3	2	3	4	4	5	4	5	4	4	4	5	4	5	2	2	1	2	1	2	2	4	4	1	4	2	3	2	2	4	5	5	5	3	4	4	5	4	4	5	4	4	3	1
2	2	2	2	2	4	5	3	4	4	3	3	4	4	4	4	2	2	3	2	2	1	2	2	2	2	4	3	4	3	2	2	3	3	2	3	4	3	2	2	3	3	4	2	3	1
2	2	2	2	2	3	4	4	3	4	2	3	4	4	4	5	2	2	3	2	2	1	2	2	2	2	3	3	3	2	3	2	4	3	2	2	3	3	2	2	4	4	2	3	3	1
2	2	4	2	1	4	4	4	5	4	3	3	3	4	3	4	2	3	2	1	2	2	3	2	2	2	3	3	3	2	1	1	2	1	2	2	3	3	2	2	2	2	3	3	2	1
1	1	4	2	1	4	5	3	4	5	2	3	3	4	4	4	3	2	3	1	1	1	1	3	2	1	4	3	3	2	1	3	3	3	3	4	4	4	4	4	4	4	4	4	3	1
1	2	2	2	2	4	5	4	4	5	4	4	5	4	5	5	4	4	4	3	4	5	4	5	4	4	4	2	5	4	2	3	4	4	2	3	3	2	3	3	1	1	4	3	1	1
2	2	4	2	2	4	4	4	2	3	2	3	3	4	4	5	4	5	3	5	4	4	5	4	5	4	5	5	5	4	3	4	5	5	5	5	4	4	3	2	4	3	3	4	8	0
2	2	1	2	2	2	2	1	2	4	2	4	4	4	3	4	4	4	3	3	2	2	4	4	4	4	4	4	5	5	5	4	5	4	5	5	4	1	3	3	1	3	4	5	8	0
1	2	2	1	3	5	5	4	5	5	4	5	5	4	4	5	2	1	2	1	2	1	4	4	5	2	2	1	3	3	2	3	4	3	3	4	4	2	4	4	4	3	3	4	1	1
2	2	2	2	2	4	4	5	2	3	1	2	5	3	2	4	5	5	2	2	4	4	2	5	5	4	5	5	4	2	2	1	4	4	5	5	4	6	3	5	2	2	4	4	3	1
2	2	4	1	2	2	4	4	4	4	4	2	2	4	4	4	5	2	5	2	2	2	5	5	2	2	5	4	2	1	1	1	3	3	2	4	2	2	2	1	3	3	2	2	2	1
2	2	2	2	3	5	5	5	2	4	4	1	4	4	4	4	5	5	1	5	5	2	5	4	5	4	5	5	5	4	2	4	5	6	5	5	4	5	5	2	5	5	4	4	3	1
2	2	4	2	2	5	5	5	5	5	4	5	5	5	5	5	4	4	2	4	2	2	4	4	4	2	2	2	4	4	4	4	4	4	2	3	4	4	4	4	2	2	2	2	2	1
1	2	4	1	2	4	5	4	5	4	4	4	5	5	4	4	2	2	4	2	2	2	2	2	2	2	4	2	4	4	5	4	3	4	3	4	4	4	5	4	4	4	3	3	2	1
2	2	4	2	2	5	5	5	5	5	4	5	5	5	5	5	4	4	2	4	2	2	4	4	4	2	2	2	4	4	4	4	4	4	2	3	4	4	4	4	2	2	2	2	2	1
2	2	4	2	2	5	5	5	5	5	4	5	5	5	5	5	4	4	2	4	2	2	4	4	4	2	2	2	4	4	4	4	4	4	2	2	4	4	4	4	2	2	2	2	2	1
1	2	4	2	2	4	5	4	5	4	5	5	3	4	4	5	2	2	1	1	2	2	1	2	3	2	3	1	5	4	4	3	4	5	3	4	3	3	4	3	3	4	3	3	2	1
2	2	4	2	2	2	4	4	4	2	2	4	4	4	2	3	5	5	4	5	5	4	2	3	3	4	5	4	5	5	5	3	5	5	5	5	4	2	1	2	2	4	2	4	4	1
2	2	4	1	2	2	2	2	2	1	1	2	3	4	1	3	5	5	5	2	4	4	2	2	4	4	5	5	1	5	2	5	5	5	5	6	3	3	2	4	1	4	4	5	3	1
2	2	1	2	2	4	5	4	4	4	2	3	4	4	3	4	2	2	2	2	4	4	4	2	2	2	5	3	2	2	3	1	3	3	3	4	3	1	3	1	3	3	4	3	2	1
2	2	1	1	2	3	4	2	3	2	2	3	4	4	2	4	4	3	2	2	3	3	4	3	4	4	4	4	3	2	2	2	3	2	2	3	2	1	3	2	1	2	2	3	3	1
2	2	2	2	2	4	4	4	5	4	4	4	5	5	5	5	2	4	2	2	2	2	4	4	5	2	4	2	3	2	4	4	4	3	4	4	4	4	4	3	2	2	4	3	2	1
2	2	2	2	2	4	4	2	4	4	3	4	5	5	4	4	5	4	3	4	5	5	4	5	5	2	5	5	4	3	4	3	2	3	3	5	4	4	5	3	4	3	2	4	3	1
2	1	3	2	2	4	4	2	3	4	2	3	5	5	3	4	4	4	2	2	3	2	4	4	4	2	4	2	3	1	1	2	3	2	1	4	3	2	2	3	3	2	2	3	2	1
2	2	1	1	3	4	4	2	4	4	2	3	4	2	3	4	4	4	4	4	2	2	4	4	4	4	5	5	4	4	4	5	4	5	3	4	3	3	5	3	4	5	4	5	3	1
1	2	4	2	3	4	4	2	4	5	4	4	5	4	5	5	4	4	4	1	2	1	5	5	4	4	4	5	2	2	3	3	1	4	4	2	4	3	1	4	2	3	4	1	3	1
1	2	4	2	2	5	4	4	5	5	4	3	3	2	4	4	2	4	3	1	3	3	4	4	4	3	4	1	4	5	3	2	5	3	4	4	3	4	4	3	3	4	4	3	3	1
1	2	4	2	2	4	5	4	5	4	4	4	5	5	4	4	2	2	1	2	1	2	1	2	1	2	1	2	4	4	3	3	4	5	3	3	4	5	4	5	5	4	3	4	3	1
1	2	1	1	2	4	5	4	4	4	5	3	3	3	4	4	3	4	3	2	4	4	4	4	4	2	3	3	2	2	1	2	2	3	3	2	3	1	1	2	3	3	2	3	2	1
2	2	4	2	2	3	2	2	4	4	2	2	3	4	2	2	5	5	2	4	4	4	5	5	5	5	5	4	5	4	4	6	5	6	4	6	3	3	3	5	3	5	4	5	8	0
2	2	4	1	2	3	3	1	2	4	2	3	4	4	3	4	4	5	4	4	4	4	4	4	4	5	5	3	4	3	2	4	4	5	2	5	3	3	2	4	5	2	4	5	3	1
1	2	2	1	2	4	5	4	4	5	2	4	5	4	5	5	2	4	5	2	1	2	4	5	4	2	4	1	4	3	4	5	4	1	2	3	1	1	2	3	1	1	2	1	2	1
2	2	2	1	2	3	4	4	4	3	4	4	4	5	4	5	4	4	5	4	4	3	4	4	5	3	4	5	2	1	1	2	2	2	1	2	4	2	2	3	2	2	3	3	3	1
2	2	2	2	2	3	4	3	3	4	3	3	3	4	3	3	4	4	3	4	4	4	3	4	4	4	5	4	4	4	4	4	4	4	4	2	2	2	2	2	2	2	2	2	2	1
2	2	2	1	1	4	5	4	4	5	3	4	5	5	4	5	2	4	4	1	3	4	3	2	1	2	3	1	5	3	4	5	5	4	5	5	4	5	6	5	4	4	5	4	1	1
1	2	4	2	2	3	4	3	4	4	3	5	5	5	4	4	3	3	4	3	3	2	3	3	3	4	4	5	1	1	1	1	2	2	2	3	3	3	2	2	2	2	2	2	3	1
1	2	1	2	2	4	3	5	5	4	3	3	4	5	5	5	2	2	3	4	2	2	3	3	4	2	2	2	2	3	2	3	2	2	3	2	3	2	2	3	4	3	2	2	2	1
1	2	4	1	2	4	4	2	3	2	2	4	4	4	3	4	1	3	2	1	2	2	4	3	2	1	4	3	3	2	3	4	1	2	4	3	4	3	2	4	3	2	3	1	2	1
2	2	4	2	2	5	5	4	3	5	5	4	5	4	4	4	2	2	2	2	1	1	1	2	3	2	4	1	2	2	3	3	4	2	2	3	4	4	2	3	3	2	3	2	2	1
1	2	3	2	2	4	4	4	3	3	3	2	2	4	4	4	4	4	4	2	4	2	4	4	2	4	4	4	3	3	1	1	1	1	1	1	1	3	2	1	2	1	3	1	2	1
2	2	4	2	3	2	3	1	2	4	2	4	4	2	2	4	2	4	4	4	3	3	3	2	4	4	5	4	2	3	2	3	2	3	3	2	2	3	3	4	4	3	3	3	8	0
2	2	2	2	3	4	4	3	4	5	2	3	4	2	3	4	2	2	4	1	2	2	4	5	5	3	4	3	2	2	1	2	2	1	2	2	2	3	3	2	1	2	2	2	2	1
2	2	1	2	2	4	4	3	3	3	3	3	4	4	2	2	4	4	3	3	2	3	4	4	4	3	4	3	5	3	3	2	5	3	5	5	2	2	2	2	2	2	2	3	3	1
2	2	4	1	2	4	4	3	3	4	2	2	3	4	4	4	3	4	4	2	3	3	2	2	4	2	3	3	3	1	1	1	3	3	2	3	4	1	1	2	3	2	2	3	2	1
1	2	4	2	3	4	4	4	4	3	4	3	4	4	3	4	3	4	5	3	3	3	5	5	5	3	5	3	3	3	3	3	3	3	2	4	4	3	3	2	3	2	3	2	3	1
2	2	4	1	3	2	3	2	2	2	2	4	4	2	2	2	4	4	3	2	4	4	2	2	2	3	5	4	3	3	3	1	4	4	2	4	4	4	4	4	4	5	4	4	3	1
2	2	1	2	2	2	2	3	1	4	3	2	4	4	3	4	5	5	4	4	4	4	4	5	3	4	5	5	6	5	5	1	4	5	3	6	5	2	1	2	3	3	1	6	8	0
1	2	2	2	2	4	5	4	4	5	5	4	4	5	4	5	4	1	2	2	1	4	2	1	2	2	1	1	6	5	5	6	4	3	4	3	6	5	5	6	2	3	4	2	2	1
2	2	4	1	1	4	5	2	3	4	2	3	4	4	4	5	3	2	1	2	2	4	4	5	4	4	4	2	3	2	1	2	4	5	2	5	2	4	2	1	2	4	2	3	2	1
1	2	4	2	2	5	5	5	5	5	5	2	3	4	4	4	2	4	2	2	2	2	4	4	4	4	4	2	4	4	4	4	4	4	4	4	4	4	4	4	4	4	4	4	2	1
2	2	4	2	2	3	3	2	4	4	4	4	4	4	2	4	5	5	3	4	2	2	2	3	3	5	5	5	2	2	2	1	5	5	4	5	4	4	4	4	1	1	1	1	8	0
1	2	2	2	2	4	4	4	5	4	3	3	3	4	3	4	2	2	2	2	2	2	4	3	2	2	2	2	5	4	3	5	4	4	5	4	5	5	4	2	3	3	2	2	3	1
2	2	3	2	2	4	4	4	5	5	4	4	4	4	4	5	2	4	2	2	1	2	4	4	4	2	2	2	4	3	5	4	3	2	5	1	4	5	6	3	2	2	2	1	1	1
2	2	1	1	2	4	5	4	5	5	4	4	4	5	4	5	1	4	2	2	1	2	1	2	1	2	2	1	4	4	4	4	4	4	4	4	4	4	5	5	5	5	5	3	2	1
1	2	2	2	1	4	4	2	4	4	2	4	2	4	4	4	2	2	2	1	1	1	2	2	1	1	5	3	6	2	3	3	4	3	3	4	4	3	2	4	4	3	2	5	3	1
1	2	2	1	2	4	4	4	4	5	3	2	3	4	3	4	2	4	4	4	3	3	5	5	4	3	4	4	3	2	2	2	1	2	2	2	2	1	2	2	1	1	1	1	2	1
1	2	4	2	2	5	4	5	5	3	4	3	4	5	4	5	1	2	2	1	2	3	4	3	5	2	1	1	4	5	3	5	3	4	5	3	2	4	2	3	4	2	4	3	2	1
1	2	4	1	2	1	4	5	4	2	1	2	1	2	4	5	2	1	4	1	1	2	1	2	1	2	1	2	6	1	1	2	1	1	1	1	1	1	1	2	1	1	1	1	2	1
1	2	1	1	2	5	4	5	4	4	3	5	4	5	5	4	1	2	2	4	2	2	3	3	4	1	2	1	4	3	4	5	4	2	3	2	4	5	4	3	2	3	3	2	2	1
2	2	3	1	2	5	4	5	4	1	2	1	2	1	5	4	1	2	4	2	1	2	1	2	1	2	1	1	6	1	1	2	1	1	1	1	6	1	1	2	1	1	1	1	2	1
2	2	4	1	2	4	5	5	4	5	5	4	4	5	4	5	1	2	1	1	2	2	1	2	2	2	1	1	5	4	5	5	4	4	5	5	4	4	5	5	4	4	5	5	2	1
2	2	4	1	3	4	4	4	5	4	5	4	4	4	4	4	2	4	2	2	2	1	2	2	2	2	1	2	5	5	4	4	2	1	1	1	1	3	2	2	3	3	4	4	1	1
2	2	2	1	2	4	5	4	5	4	5	4	5	4	5	4	2	3	2	1	2	1	5	3	4	2	1	2	2	3	5	3	4	2	4	5	3	2	5	3	4	3	4	5	2	1
2	2	1	1	2	3	4	2	4	3	2	3	2	4	2	2	4	4	3	2	3	2	3	4	3	2	4	3	1	2	1	1	4	2	1	4	3	2	1	1	2	3	1	3	2	1
1	2	4	2	2	5	5	5	5	5	3	5	5	5	5	5	2	2	2	1	1	1	1	3	1	1	2	1	2	1	2	2	1	1	2	1	2	2	2	2	2	1	2	3	2	1
2	2	1	2	2	3	4	4	2	3	4	3	4	4	4	3	4	4	4	4	3	3	4	4	4	4	4	4	5	5	5	6	5	5	5	5	5	3	3	5	5	5	1	1	2	1
1	2	1	1	2	5	5	4	4	2	1	2	1	2	5	4	2	1	4	5	1	2	1	2	1	2	1	1	6	1	1	2	1	1	1	1	6	1	1	2	1	1	1	1	2	1
2	2	2	2	3	5	4	5	5	4	4	3	5	4	4	5	3	4	4	2	2	2	4	4	4	3	4	4	3	2	3	2	1	3	3	2	3	2	3	3	3	3	2	2	2	1
2	2	4	2	2	4	5	4	4	3	2	4	5	4	4	4	4	2	2	2	4	2	4	4	2	2	4	2	2	3	1	3	1	4	2	2	2	3	3	2	4	4	2	1	2	1
1	2	1	2	2	4	5	4	4	5	4	4	5	5	4	4	2	2	2	2	1	2	2	2	1	1	2	1	3	1	2	3	2	1	2	2	3	3	4	3	2	2	3	3	2	1
2	2	4	2	2	4	5	4	4	5	4	4	4	4	4	4	2	2	1	2	2	1	2	2	1	2	2	1	5	4	5	4	5	4	5	4	5	5	4	5	4	5	4	5	2	1
1	2	2	2	2	4	5	4	4	5	4	4	4	5	4	5	2	1	2	1	2	2	1	2	2	1	2	1	5	4	5	5	5	5	5	4	5	5	5	5	5	5	5	5	3	1
2	2	2	2	2	4	5	4	4	5	5	4	4	5	4	5	2	1	2	2	1	1	2	2	1	1	2	2	5	4	5	4	5	4	4	5	4	4	5	5	4	4	5	4	3	1
1	2	4	2	2	4	5	4	5	4	4	4	5	4	4	5	2	1	2	2	1	2	2	1	2	2	1	2	5	5	4	5	4	4	5	5	4	5	4	5	5	4	5	5	3	1
1	2	2	2	2	4	5	4	4	5	4	4	5	4	4	5	2	1	2	2	1	2	2	1	2	2	1	2	5	4	4	5	4	4	5	5	4	4	5	4	4	5	4	4	3	1
2	2	4	2	2	4	5	4	4	5	4	4	5	4	4	5	2	1	2	2	2	1	1	2	2	1	2	2	4	5	5	4	4	5	4	4	5	4	4	5	5	4	5	5	3	1
1	2	4	2	1	4	5	4	4	5	5	4	4	5	5	5	2	1	1	2	2	1	4	4	5	2	2	1	1	1	2	2	3	2	2	3	4	4	2	4	2	4	4	3	2	1
2	2	4	2	3	4	5	3	4	4	5	5	5	4	4	4	2	1	3	2	2	1	1	3	2	2	3	1	4	6	4	6	2	3	2	2	5	5	5	4	2	2	3	2	2	1
1	2	4	2	2	5	5	4	5	5	5	4	4	5	4	4	2	3	1	1	2	2	1	1	2	1	3	2	6	6	6	5	3	3	2	3	6	5	4	5	3	4	2	3	3	1
2	2	2	2	3	4	4	5	5	4	5	5	4	4	4	4	2	3	3	2	1	3	2	2	1	1	3	2	5	6	5	4	3	2	3	3	5	5	4	5	3	3	3	2	3	1
2	1	2	1	2	5	4	4	5	5	4	5	4	5	5	4	2	2	2	1	2	1	2	2	1	2	3	1	2	3	2	2	1	1	2	1	3	2	4	4	1	2	2	1	2	1
2	2	1	2	3	3	4	4	3	4	3	3	4	4	2	4	3	5	4	4	5	3	5	4	4	5	5	4	3	2	1	2	4	3	1	4	3	3	2	2	3	4	3	4	8	0
2	2	2	2	2	4	5	4	4	4	3	4	4	5	4	4	4	1	2	1	2	1	2	4	2	2	4	3	3	4	4	2	4	3	3	4	4	3	4	2	4	4	3	3	2	1
1	2	3	2	2	4	5	4	5	5	5	4	5	4	5	5	1	4	2	2	3	3	4	4	4	2	3	3	3	2	2	4	2	3	3	2	2	2	2	4	1	3	4	2	2	1
1	2	4	2	2	5	5	4	5	5	2	5	5	4	5	5	4	2	4	1	1	1	4	5	5	2	4	4	4	4	4	3	5	4	3	4	4	5	3	2	3	3	5	3	2	1
2	2	1	2	2	1	1	3	2	3	1	3	4	4	4	4	5	5	3	4	5	5	3	4	5	5	5	5	4	5	5	5	6	6	6	6	6	4	6	6	6	6	6	6	8	0
2	2	2	2	2	3	3	2	3	3	1	4	3	3	3	2	4	5	5	3	4	3	2	3	3	4	5	3	3	4	3	2	3	3	3	5	5	3	3	1	2	2	2	3	8	0
2	2	4	2	2	4	5	4	5	4	3	4	5	3	4	5	2	4	3	2	4	2	4	5	4	2	3	4	5	3	3	4	3	2	3	4	3	2	2	3	2	1	2	3	2	1
2	2	2	1	2	4	5	3	4	4	2	3	2	4	4	4	3	4	3	4	2	2	3	4	2	2	4	4	5	2	2	3	4	4	2	4	3	2	2	1	4	3	1	4	2	1
1	2	2	2	2	5	5	4	5	4	4	4	5	4	4	5	1	2	2	1	1	2	1	2	2	1	3	1	3	2	2	4	3	3	2	3	3	2	3	2	3	4	3	2	2	1
2	2	2	2	2	3	3	2	3	4	2	2	2	2	2	2	2	4	3	2	3	2	4	3	4	2	4	4	5	4	5	5	4	5	5	6	5	4	5	5	4	5	5	4	2	1
1	2	2	1	2	2	3	4	4	3	4	2	2	2	2	4	4	5	4	5	5	3	5	5	4	4	3	3	2	2	1	1	2	1	2	2	2	2	3	3	3	3	3	3	3	1
2	2	4	2	2	4	4	5	4	3	3	4	4	4	4	4	2	2	3	4	1	1	3	4	4	1	4	3	3	4	2	3	2	3	3	4	4	2	3	3	4	3	3	4	2	1
2	2	4	2	3	2	3	4	3	3	4	4	4	4	3	4	4	4	4	4	3	2	5	3	3	3	5	3	4	3	3	4	4	3	2	3	3	3	2	3	3	2	2	2	2	1
1	2	4	2	2	4	4	2	2	2	1	1	1	4	2	1	4	4	4	3	4	5	4	4	5	5	5	3	2	3	3	3	2	3	4	5	4	4	3	4	5	5	4	4	8	0
2	2	1	2	2	4	4	2	2	4	2	1	4	4	4	4	5	5	4	4	3	3	5	4	5	5	5	5	3	1	3	5	5	2	5	6	3	3	2	5	5	4	4	5	2	1
1	2	2	2	2	4	4	4	5	4	2	2	2	2	3	4	4	5	4	4	4	2	5	5	5	5	2	4	2	2	2	2	2	2	2	2	2	3	2	3	3	2	2	2	2	1
1	2	1	1	2	5	5	5	5	5	3	4	5	5	5	5	2	5	5	2	2	1	3	2	1	1	1	2	2	2	3	4	4	1	3	2	2	2	4	4	2	1	2	2	2	1
2	2	2	2	2	5	5	3	3	4	1	3	3	4	3	4	3	3	1	2	2	2	2	2	3	3	2	2	4	4	1	2	4	3	1	3	1	4	1	1	4	4	3	4	2	1
1	2	1	1	1	3	4	3	4	3	2	3	4	4	4	4	2	3	4	3	2	2	2	4	2	2	3	3	4	4	4	2	3	4	4	3	2	2	5	2	3	3	3	2	2	1
1	2	4	1	2	3	4	2	3	4	2	2	4	5	5	5	4	3	3	3	2	2	4	2	2	2	3	3	2	3	3	2	1	3	2	2	4	2	3	3	3	2	2	3	3	1
1	2	4	1	3	4	5	4	5	4	3	4	4	3	4	5	2	3	3	2	3	2	3	2	4	3	4	2	4	2	1	1	3	2	2	3	2	4	1	3	4	3	3	3	3	1
2	2	4	2	2	3	3	2	1	4	1	2	3	2	2	3	5	5	3	5	5	5	5	5	5	5	5	5	3	3	2	2	3	3	3	4	2	2	3	2	3	2	2	2	4	1
1	2	2	2	1	4	5	4	3	4	5	5	4	2	3	5	5	4	5	5	4	4	5	5	4	4	5	5	2	4	3	3	2	3	3	2	4	3	2	4	3	3	2	3	2	1
1	2	1	2	2	3	4	4	4	3	3	4	4	3	3	4	3	5	5	3	4	4	5	5	4	5	4	1	1	1	1	1	1	1	1	1	1	1	1	1	1	1	1	1	2	1
1	2	2	2	2	5	5	5	5	4	4	5	5	4	5	5	1	2	1	1	1	1	2	1	2	1	1	1	4	2	2	2	2	2	3	2	3	2	1	2	2	1	3	2	2	1
2	2	2	2	2	4	3	3	4	4	2	3	3	4	3	4	4	4	3	3	4	4	5	5	4	3	4	4	3	2	2	3	2	2	4	3	2	2	3	3	3	2	2	4	2	1
2	2	4	1	2	4	5	4	5	4	5	4	5	5	4	5	4	2	4	1	2	1	4	4	5	4	5	2	2	3	2	4	2	2	4	5	4	6	5	4	4	2	3	2	3	1
2	2	4	1	2	4	4	4	4	4	4	4	4	4	4	4	4	4	2	1	4	4	4	4	4	3	4	4	5	5	5	5	5	5	5	5	5	4	4	5	4	5	5	5	2	1
1	2	4	1	2	5	5	4	4	3	3	4	4	5	4	5	1	4	2	3	4	4	3	4	5	2	2	3	2	2	3	2	1	1	2	1	4	3	4	3	1	1	3	2	2	1
1	2	2	1	2	4	5	4	5	5	3	4	4	5	4	5	2	3	2	1	2	1	4	3	4	3	4	2	4	4	4	2	5	3	4	4	5	3	4	4	3	4	5	3	2	1
2	2	2	2	2	4	3	2	4	4	2	4	5	3	3	2	3	4	4	3	2	2	4	4	4	2	5	2	3	2	4	1	2	3	4	5	2	3	3	2	4	2	3	4	2	1
2	2	4	2	3	4	4	5	2	2	2	5	5	4	2	4	5	5	2	1	2	4	5	4	5	3	5	3	4	5	4	2	4	4	4	5	4	3	4	5	5	4	4	4	2	1
1	2	2	1	2	5	5	5	5	4	4	2	3	4	4	5	5	5	4	3	2	2	5	4	5	4	3	2	5	4	4	4	5	3	4	5	3	3	2	3	2	3	4	3	2	1
2	2	4	2	3	4	3	2	3	2	4	4	4	3	2	4	4	4	4	4	3	4	2	2	2	2	4	4	3	2	3	1	3	2	4	4	4	4	3	2	2	2	2	2	4	1
1	2	2	2	2	5	5	4	5	5	4	5	4	5	5	4	1	2	4	2	1	2	2	1	3	2	4	1	4	5	4	5	3	4	4	5	5	5	5	4	5	4	5	5	2	1
2	2	1	1	2	4	4	2	4	2	4	5	4	4	3	4	4	5	2	2	4	4	3	3	4	3	4	4	3	3	4	2	3	3	4	4	2	3	2	2	2	3	3	2	2	1
2	1	1	1	2	2	4	1	2	4	4	4	5	4	2	1	4	5	4	4	2	2	4	4	5	4	5	4	5	5	5	1	5	5	4	6	5	4	3	2	3	2	4	1	2	1
2	2	1	2	2	4	4	4	2	4	2	4	4	2	2	4	4	4	2	2	4	4	4	4	4	4	5	5	5	4	2	4	5	5	5	6	4	3	2	3	2	3	3	2	8	0
2	1	3	2	2	3	5	4	4	3	1	4	4	5	3	4	3	4	2	2	2	2	5	4	4	3	5	3	5	3	4	2	3	3	2	3	2	3	3	3	3	3	3	2	2	1
2	2	4	1	2	4	4	4	4	5	3	4	5	4	4	4	3	2	4	2	2	2	3	4	4	2	4	3	3	3	2	3	3	3	3	2	3	2	2	2	3	3	4	3	2	1
2	2	4	2	2	2	4	1	2	3	1	3	4	3	3	2	4	4	4	4	4	4	3	4	4	4	5	5	4	3	2	2	5	5	4	5	4	4	4	4	4	4	3	5	3	1
1	2	3	2	2	4	5	4	5	4	5	5	4	5	5	4	1	2	1	2	1	2	2	1	2	1	2	1	3	4	4	4	3	4	2	3	4	3	4	4	2	3	2	3	2	1
1	2	2	1	2	4	5	4	5	4	4	4	5	4	4	5	4	4	3	2	4	5	2	4	4	3	3	2	4	2	2	3	2	2	3	2	3	2	3	4	2	3	3	3	3	1
2	2	1	2	3	5	4	5	4	5	4	5	4	5	5	4	1	2	1	2	1	2	2	2	2	1	1	2	2	3	2	3	1	2	1	2	3	1	3	4	1	2	1	2	3	1
2	2	2	2	1	4	5	4	4	4	5	4	5	4	4	4	2	2	4	2	2	1	2	1	2	1	2	1	3	2	3	2	3	4	5	5	4	4	3	5	3	4	5	4	2	1
2	2	4	2	3	4	4	3	5	4	4	5	5	4	4	5	2	1	2	1	2	2	1	1	2	1	2	1	4	4	5	3	5	3	3	2	3	5	4	4	3	2	3	2	2	1
1	2	4	2	2	4	5	4	5	5	5	4	4	5	4	5	1	2	5	4	2	4	4	4	4	2	4	2	3	4	3	2	1	3	3	1	3	3	2	2	2	3	3	1	3	1
1	2	4	2	2	4	5	4	5	4	5	4	5	4	1	5	1	2	5	1	2	4	4	5	4	2	1	1	3	2	4	2	4	2	3	2	4	2	4	2	3	2	4	3	2	1
1	2	4	2	2	5	5	4	5	4	5	4	5	4	4	5	2	1	4	5	2	1	4	4	5	4	4	1	2	3	4	2	3	2	4	2	2	3	2	4	3	5	3	2	2	1
2	2	4	2	2	5	4	5	4	4	5	4	4	5	5	4	1	2	1	2	2	1	1	2	1	2	1	2	3	4	3	2	4	3	2	4	2	4	3	5	3	3	4	2	2	1
2	2	4	2	2	5	5	4	4	5	4	5	4	5	4	5	2	1	2	1	2	1	1	2	2	1	2	1	3	2	3	4	3	4	5	3	2	5	4	2	3	4	4	5	2	1
1	2	4	2	2	5	5	4	5	4	5	4	5	4	4	5	4	5	2	1	2	4	5	4	4	5	4	2	4	3	4	2	3	2	3	4	2	5	3	3	5	3	4	2	2	1
1	2	2	2	1	5	5	5	5	5	5	5	5	5	5	5	1	5	4	1	1	1	5	5	5	2	4	1	3	4	1	2	4	3	2	1	4	3	2	1	4	3	2	1	3	1
1	2	2	2	1	5	4	5	5	4	5	5	5	4	5	5	1	2	2	5	2	1	5	4	5	2	5	2	3	2	3	2	3	2	2	1	3	3	2	3	3	3	2	1	3	1
2	2	1	2	2	4	5	4	5	4	4	4	5	4	5	4	2	2	4	2	2	1	2	2	2	1	1	2	4	4	3	5	5	2	3	2	5	5	4	4	5	4	4	5	2	1
2	2	4	1	2	4	5	4	4	5	2	4	5	4	4	5	2	1	2	1	2	1	2	1	2	1	1	2	4	3	4	5	2	3	4	2	3	4	3	2	4	3	2	5	2	1
1	2	1	2	1	5	5	5	5	5	5	5	5	5	5	5	1	5	5	1	1	1	4	5	5	1	4	1	4	3	4	2	1	2	2	3	1	2	3	2	1	3	2	2	3	1
2	2	4	1	2	5	5	4	5	5	4	5	4	5	5	5	2	2	4	5	2	2	5	4	5	2	4	1	3	3	3	2	1	3	2	2	3	2	3	2	1	4	2	1	2	1
2	2	4	2	2	5	5	4	4	5	4	4	5	5	5	4	2	4	3	2	2	1	1	2	1	2	4	2	5	4	5	5	3	2	3	3	4	4	5	5	2	2	1	2	3	1
2	2	1	2	3	5	4	4	5	4	5	4	5	4	5	5	2	2	4	2	1	2	1	2	5	2	2	2	2	1	2	3	2	1	2	1	1	2	3	3	3	2	3	1	3	1
1	2	4	2	2	4	5	4	4	5	4	5	5	4	5	4	2	4	3	1	2	2	1	2	1	2	4	1	5	4	4	5	3	3	3	2	5	5	4	5	2	2	1	3	2	1
1	2	1	2	2	5	5	5	5	5	5	5	5	5	5	5	1	5	5	1	1	1	5	5	5	1	5	1	5	3	1	3	3	4	1	3	4	3	1	4	1	5	4	3	3	1
1	2	1	2	2	5	4	4	4	5	3	4	2	4	4	4	1	2	2	2	2	2	2	1	3	2	4	2	2	3	1	1	2	2	3	4	4	3	3	4	1	2	2	4	1	1
2	2	4	1	2	5	4	5	5	4	4	4	5	4	5	5	4	4	4	2	4	5	4	5	5	4	5	4	2	1	3	2	1	2	3	2	2	2	4	3	4	3	3	4	2	1
1	2	2	1	2	5	4	4	5	4	4	4	4	2	5	5	1	4	2	2	4	2	4	4	5	4	4	4	3	4	2	2	2	1	3	2	3	2	1	2	1	2	2	2	2	1
2	2	2	2	2	4	4	4	3	4	3	4	3	4	5	5	2	2	3	2	2	1	2	2	2	3	4	3	4	3	4	2	4	3	3	4	4	3	4	2	3	3	3	2	3	1
2	2	1	2	2	2	2	1	2	3	1	4	4	4	4	4	5	4	3	3	2	4	5	5	5	4	5	4	5	4	2	3	5	4	5	5	3	4	2	3	4	3	5	4	3	1
2	2	4	1	2	4	5	4	4	5	4	4	5	4	3	4	2	2	1	4	4	5	3	2	2	1	2	2	4	3	2	3	2	4	3	2	3	3	4	3	3	3	2	4	3	1
1	2	1	2	2	4	5	5	4	5	4	5	4	5	4	5	4	5	4	2	4	4	5	5	4	4	5	4	4	5	3	2	4	5	5	3	4	4	3	2	4	4	5	4	2	1
2	2	1	2	2	4	5	5	4	5	4	5	4	5	4	5	4	5	4	2	4	4	5	5	4	4	5	4	4	5	3	2	4	5	5	3	4	4	3	2	4	4	5	4	2	1
1	2	4	2	2	4	4	5	4	4	4	5	4	4	4	4	2	2	4	2	2	2	1	2	2	2	2	1	2	4	4	2	3	4	3	2	4	3	4	5	3	2	2	3	3	1
2	2	4	1	2	4	5	4	4	5	4	4	5	4	4	5	2	2	1	2	1	2	2	1	2	2	1	2	2	4	3	2	3	4	3	2	3	4	3	2	3	3	4	3	3	1
1	2	3	2	2	4	4	5	4	5	4	4	5	5	4	4	2	1	2	2	1	2	2	2	1	1	2	1	2	2	3	2	2	3	3	3	2	2	2	3	2	2	3	3	2	1
2	2	4	2	2	4	4	2	2	2	2	4	4	4	2	2	4	5	4	1	3	4	4	3	4	2	5	3	5	3	4	2	5	3	2	4	4	3	2	5	4	2	2	5	1	1
1	2	4	1	2	5	4	3	2	4	4	4	5	4	4	5	2	4	3	2	1	3	5	4	5	2	4	2	4	3	4	5	3	2	3	2	3	2	2	5	2	4	2	3	1	1
2	2	3	2	2	4	5	4	5	4	2	1	4	4	2	1	5	5	5	4	5	4	5	4	5	5	5	4	2	2	2	3	4	4	4	3	4	2	2	4	4	5	4	3	3	1
1	2	2	2	2	4	5	4	4	5	2	4	2	5	4	4	2	2	2	1	2	4	2	2	1	2	3	2	5	4	4	3	4	3	1	3	4	4	5	2	4	5	2	3	2	1
2	2	1	1	3	5	4	4	5	4	5	4	5	4	4	5	1	2	5	2	1	5	5	4	5	2	2	1	4	4	3	4	3	4	1	1	2	3	4	3	1	3	3	2	2	1
1	2	4	2	2	5	4	5	4	5	4	5	4	5	4	4	1	4	1	4	5	2	5	4	5	4	5	2	3	3	5	3	2	4	2	4	3	5	3	4	2	4	2	3	2	1
2	2	4	2	2	4	4	3	4	3	3	3	4	4	3	4	3	4	3	2	3	2	3	4	3	4	3	2	3	3	2	2	3	3	3	2	3	2	3	3	3	3	2	2	2	1
2	2	4	2	2	4	5	4	3	4	2	4	4	3	4	3	4	3	4	4	3	4	5	4	3	4	4	2	5	4	3	2	5	5	6	5	3	4	2	2	4	4	2	3	3	1
2	2	4	2	2	4	5	4	4	5	4	5	4	5	3	5	4	5	2	2	1	2	1	1	2	2	1	2	3	2	3	4	3	2	3	4	2	3	2	4	3	2	3	4	3	1
2	2	4	1	2	4	5	5	4	5	4	5	4	5	4	5	2	2	1	2	2	1	2	2	1	2	2	1	2	3	4	3	3	2	4	3	2	3	4	3	2	3	2	4	3	1
2	2	4	2	2	2	1	1	1	3	1	3	3	3	2	1	5	5	3	4	5	5	3	4	5	5	5	5	4	3	3	1	4	3	2	4	4	3	2	2	4	4	2	4	8	0
1	2	2	2	2	4	3	5	5	5	2	4	4	4	4	4	5	4	3	2	1	2	4	4	5	1	5	4	1	3	2	1	5	3	5	3	2	2	1	4	3	2	1	1	3	1
2	1	2	2	2	4	5	5	4	4	3	5	4	4	4	5	4	4	4	2	5	4	4	5	4	4	5	4	4	5	4	3	4	5	3	5	5	4	5	3	5	5	3	4	2	1
2	2	2	1	1	4	5	4	4	5	2	4	4	2	2	1	4	5	4	2	5	4	4	5	4	4	5	4	4	5	3	4	3	5	5	4	5	6	4	4	3	3	4	5	8	0
2	2	1	2	2	4	5	5	4	5	4	4	5	4	4	5	2	1	1	2	1	2	1	2	2	1	2	1	5	2	3	4	1	1	2	2	1	1	2	4	1	3	2	1	2	1
2	2	4	1	2	4	5	4	4	5	4	4	5	5	4	5	2	2	1	4	5	4	2	4	2	2	1	2	2	5	3	3	2	4	2	3	3	2	4	3	2	4	3	2	3	1
1	2	4	2	3	4	4	4	4	4	3	4	4	4	4	4	2	4	3	3	3	2	3	4	2	4	4	4	4	5	3	4	2	2	2	2	3	2	2	2	2	2	2	2	2	1
2	2	4	1	2	4	5	4	4	5	5	4	4	5	4	5	2	2	1	2	2	1	2	2	2	1	2	2	2	3	3	4	3	2	3	2	2	2	3	2	3	4	3	2	3	1
2	2	2	1	2	5	5	5	4	4	4	4	5	5	5	5	4	4	2	1	2	2	2	4	4	4	5	4	4	4	3	3	5	5	3	4	3	3	3	2	3	3	3	3	2	1
1	2	4	1	2	5	4	5	4	3	4	3	4	5	5	5	3	5	3	2	5	5	4	5	3	2	4	1	4	4	4	3	5	2	5	6	3	3	1	4	1	2	1	2	3	1
2	2	1	1	2	4	5	4	5	4	2	2	4	2	4	5	4	5	4	4	5	4	5	4	5	4	5	4	4	3	2	2	4	2	4	4	4	4	3	3	4	4	3	4	8	0
1	2	4	2	2	4	5	5	4	5	4	5	4	4	5	5	1	2	1	1	2	2	1	1	2	1	2	1	4	3	3	2	3	4	3	4	3	2	4	4	3	3	4	3	2	1
1	2	4	2	2	4	5	5	4	5	3	5	4	4	4	5	1	3	2	1	2	1	1	2	2	1	2	1	4	5	5	6	5	6	4	6	5	5	4	6	5	6	5	6	2	1
2	2	1	1	2	4	4	5	3	4	3	4	4	4	3	4	4	4	4	2	2	3	5	5	5	4	4	4	5	4	4	4	4	4	3	4	2	2	2	2	2	2	2	2	2	1
2	2	2	1	2	4	5	5	3	5	2	4	5	3	4	4	3	5	4	5	2	1	4	5	5	1	4	3	3	4	2	5	5	3	4	2	3	2	1	2	3	1	3	1	2	1
2	2	3	2	2	4	4	2	4	4	1	4	5	4	4	4	4	4	4	4	4	4	4	5	4	5	5	5	4	3	2	1	4	3	3	4	2	2	2	1	1	1	1	2	3	1
1	2	2	2	2	5	4	4	5	4	5	4	4	5	4	5	2	1	1	2	2	2	3	4	5	2	1	2	3	2	3	3	2	2	2	3	4	3	2	2	3	2	3	4	2	1
2	2	4	2	2	4	5	4	2	5	2	4	4	3	4	4	1	5	2	1	3	1	4	2	2	2	4	2	5	4	5	3	4	4	5	5	4	4	5	3	2	1	2	3	2	1
1	2	2	1	2	4	5	4	4	4	3	4	5	2	4	2	4	4	5	2	2	1	4	4	5	4	2	5	4	3	5	2	3	4	4	3	3	2	3	4	5	4	4	3	1	1
2	2	4	2	2	3	4	2	2	3	2	3	3	3	2	2	5	5	4	3	3	2	4	3	4	5	5	4	4	3	3	2	2	2	2	1	2	1	2	3	2	3	2	3	3	1
2	2	2	1	2	4	5	4	2	4	2	5	5	3	3	5	4	4	5	2	2	1	4	5	4	4	5	4	3	2	4	2	4	4	3	4	3	3	1	2	4	2	3	3	2	1
2	2	1	2	2	3	4	2	4	2	2	2	4	3	2	4	3	3	2	2	3	2	2	4	3	3	4	3	2	2	3	3	2	2	3	2	3	2	3	2	2	3	3	3	2	1
1	2	2	2	2	4	5	4	5	4	2	4	4	5	4	5	2	2	2	1	2	2	4	4	4	2	4	2	5	4	5	4	4	4	4	5	4	4	5	4	3	4	5	2	2	1
1	2	4	1	1	4	5	2	4	5	2	4	5	5	5	5	2	4	3	2	2	2	4	4	5	2	1	1	4	4	4	3	4	4	2	1	2	2	3	2	2	2	2	2	1	1
1	2	2	2	2	4	4	5	4	5	3	4	4	5	4	4	3	2	4	1	3	2	4	5	4	2	1	2	4	4	4	2	5	4	4	2	5	4	5	3	4	4	5	3	2	1
2	2	1	2	2	3	3	2	2	3	1	2	2	3	3	4	4	5	2	3	4	4	4	5	4	4	5	5	4	3	2	2	5	5	4	5	3	3	3	3	4	4	4	4	2	1
1	2	4	2	3	5	4	2	5	5	4	5	5	5	5	5	4	4	2	1	2	1	4	5	4	2	4	2	2	1	3	4	3	2	1	2	4	2	2	2	1	1	3	2	2	1
1	2	4	1	3	5	4	2	4	5	4	4	4	4	2	4	4	2	5	1	2	2	1	4	2	2	1	1	3	3	2	2	3	1	1	1	4	4	3	2	4	4	1	1	2	1
2	2	2	1	2	3	2	4	2	2	2	4	4	4	2	2	4	4	4	2	4	2	2	2	4	4	5	4	3	2	3	2	3	3	3	4	3	3	2	2	3	2	3	2	8	0
1	1	1	2	2	3	2	4	2	4	4	2	4	4	3	2	4	4	4	2	3	2	4	4	2	2	4	2	3	2	3	2	4	3	4	2	2	1	3	1	4	2	4	3	4	1
2	2	2	2	2	4	5	2	4	4	3	4	4	4	4	4	4	2	2	2	1	2	4	2	2	1	4	4	2	2	2	3	3	3	2	3	3	3	3	2	4	4	3	3	2	1
2	2	2	1	3	4	4	2	4	5	2	4	4	3	3	2	2	4	2	2	2	2	2	2	2	2	5	4	5	5	4	2	5	2	5	5	2	2	2	2	2	2	3	3	2	1
2	2	2	2	2	5	5	4	5	3	4	5	4	4	5	4	1	2	2	1	2	1	3	4	4	1	1	2	2	2	3	4	3	3	3	2	3	3	2	3	2	3	3	4	3	1
1	2	2	1	2	4	4	3	5	4	2	3	4	4	4	5	3	4	4	2	3	2	4	5	5	3	5	4	4	3	4	3	4	5	3	5	4	4	3	2	5	5	4	5	3	1
2	2	2	1	2	4	4	2	4	2	2	4	4	4	3	3	5	5	5	2	4	2	1	2	2	4	5	5	4	4	4	5	6	3	6	6	3	2	2	4	2	2	4	5	2	1
2	2	3	2	2	5	5	2	4	5	2	5	5	5	5	5	1	2	2	1	1	1	1	2	1	1	2	1	2	3	2	2	2	2	3	3	4	4	3	3	3	2	1	1	3	1
2	2	1	2	2	5	4	4	5	5	4	4	4	5	4	4	1	4	1	1	1	1	1	1	1	1	2	2	1	1	2	2	3	3	2	2	3	2	3	2	2	1	2	2	3	1
2	2	2	1	2	4	5	3	3	4	5	4	5	3	3	4	4	5	2	5	1	4	4	3	5	4	5	4	4	2	5	5	2	4	6	3	5	4	6	3	4	5	2	2	3	1
1	2	1	2	2	4	5	4	5	4	3	4	4	4	5	4	2	2	2	4	2	1	1	2	4	4	5	2	1	1	2	2	3	4	3	4	3	1	2	1	4	4	3	4	1	1
2	2	1	2	2	4	4	5	4	4	3	4	4	5	1	2	4	5	3	5	5	4	2	2	4	5	3	4	4	3	3	1	4	3	2	3	1	2	4	1	2	2	2	2	2	1
1	2	1	2	3	4	5	2	3	4	2	4	4	3	4	5	2	4	2	1	2	1	2	3	3	4	4	5	4	3	5	1	1	4	4	5	5	4	5	3	5	3	4	5	1	1
2	2	4	2	2	3	4	2	4	4	2	3	3	4	3	4	4	4	2	4	4	4	4	4	4	4	5	4	4	4	4	4	4	4	4	4	3	3	3	2	2	3	3	3	8	0
2	2	4	2	2	5	4	4	5	4	4	5	4	2	4	5	4	5	4	2	4	5	4	4	2	2	4	3	5	4	5	3	4	5	4	2	4	3	4	2	4	3	3	2	2	1
1	2	1	1	2	4	5	4	4	4	3	4	4	3	4	5	2	2	2	2	2	3	4	4	4	3	4	2	3	2	3	3	4	4	4	2	2	2	2	3	4	3	2	2	2	1
2	2	2	1	2	4	4	2	2	3	2	2	3	2	4	4	4	5	2	2	5	3	4	4	5	4	5	5	3	2	2	2	2	3	2	3	4	4	3	4	2	4	2	3	2	1
1	2	4	2	2	3	4	4	3	3	3	4	4	2	3	4	5	5	3	3	3	3	3	4	4	3	4	3	2	3	2	1	3	3	2	3	4	4	3	3	3	2	4	2	2	1
1	2	1	1	2	5	4	5	5	5	5	4	5	5	5	5	2	4	4	1	1	1	4	5	4	2	4	1	1	3	1	4	1	5	4	3	2	3	2	4	4	1	4	1	2	1
2	2	1	2	2	4	5	3	4	2	3	2	4	5	3	3	5	4	3	2	5	4	3	4	5	2	4	5	4	2	3	4	5	3	2	4	3	4	2	3	4	2	4	5	2	1
2	2	2	2	2	3	3	2	2	3	3	2	3	2	3	4	5	4	4	3	3	3	2	4	4	3	5	4	3	3	2	2	4	4	5	5	4	4	3	2	4	3	2	4	8	0
2	2	1	1	2	4	4	3	3	4	2	3	4	4	3	5	3	3	2	3	2	1	2	3	4	2	5	3	1	1	1	1	2	1	2	2	2	1	2	2	1	2	2	2	2	1
1	2	2	1	3	5	5	4	5	5	4	3	4	4	2	5	4	5	4	4	4	2	5	5	5	5	5	2	5	4	4	2	2	4	5	5	4	4	3	3	3	5	4	4	3	1
2	2	4	1	3	4	4	4	4	4	4	4	5	4	5	4	2	3	2	2	2	2	2	2	2	2	4	2	5	5	3	4	2	5	2	2	3	3	3	2	2	1	1	2	2	1
2	2	2	1	2	2	3	2	2	4	3	3	4	4	4	4	5	5	4	4	3	3	4	4	4	4	5	5	5	4	4	4	4	3	4	5	3	2	1	2	2	1	1	2	8	0
2	2	4	2	2	5	4	4	5	4	3	4	4	5	4	5	2	1	3	1	2	2	1	2	2	1	3	2	5	4	5	4	3	4	4	3	4	1	4	3	4	4	3	1	2	1
2	2	2	2	2	4	5	4	5	4	3	4	4	4	5	4	2	1	2	2	1	2	2	1	2	1	2	1	2	4	2	2	3	2	3	4	5	5	4	3	2	3	2	1	2	1
1	2	1	2	2	5	4	5	4	5	4	5	4	5	5	4	2	1	2	1	2	1	2	2	1	2	1	2	4	5	3	5	4	3	5	4	5	3	2	5	4	5	3	2	3	1
2	2	2	1	2	2	2	2	2	3	2	2	3	3	3	2	4	4	3	3	4	3	4	4	4	4	5	4	2	1	2	2	5	5	5	5	1	1	2	2	3	2	3	4	8	0
1	2	2	1	2	5	4	4	4	4	2	4	4	5	2	2	4	4	4	1	1	1	4	4	4	4	2	2	3	2	2	2	4	5	1	1	3	2	2	4	3	5	3	3	3	1
2	2	2	1	2	3	3	2	2	2	2	2	3	4	3	3	3	4	2	2	3	3	4	4	4	4	5	4	2	3	2	1	4	3	5	4	4	3	3	4	3	3	4	4	3	1
2	2	2	2	2	3	4	4	5	3	2	4	4	4	4	5	4	3	5	4	2	1	4	4	5	3	5	4	2	2	3	2	3	3	4	4	4	3	4	2	3	2	3	4	2	1
1	2	2	1	2	4	4	4	5	4	3	4	5	5	4	4	4	5	5	5	4	4	4	5	4	4	5	3	6	1	2	4	3	6	5	5	5	4	5	5	6	5	6	6	2	1
2	1	4	2	3	3	4	2	3	4	2	4	4	2	2	3	3	4	3	1	3	2	4	4	3	4	5	3	3	3	3	2	4	3	2	4	3	3	3	3	3	3	3	3	2	1
2	2	3	1	2	2	3	4	2	2	4	3	4	2	2	2	4	4	4	4	4	4	4	4	4	4	4	4	5	1	2	1	5	4	4	5	3	1	2	1	4	4	3	4	3	1
2	1	2	2	2	4	4	2	2	2	2	1	2	1	3	4	5	5	1	5	5	5	4	5	5	5	5	5	5	5	5	5	5	5	5	5	3	3	3	3	3	3	3	6	3	1
1	2	2	2	2	5	5	5	4	5	5	5	5	4	5	5	2	1	4	1	2	1	4	2	1	2	2	4	5	2	4	5	4	4	4	5	3	2	3	2	2	2	1	1	2	1
2	2	4	2	2	4	3	2	4	4	2	4	4	5	4	4	2	2	4	2	2	2	2	2	4	2	2	4	5	3	2	4	5	5	5	4	3	3	4	3	4	4	4	4	2	1
1	2	1	2	1	4	4	4	4	4	3	4	4	4	4	4	2	3	3	2	2	2	3	4	4	3	4	3	2	1	2	1	2	1	2	4	3	2	2	3	1	1	2	1	2	1
2	2	4	2	2	3	4	4	3	2	2	4	4	4	3	5	3	4	2	2	4	3	4	5	4	3	4	3	3	1	2	1	4	4	2	2	2	2	3	2	3	3	2	1	2	1
1	2	2	1	3	5	5	5	4	4	5	4	3	3	5	5	1	1	1	1	2	2	3	3	2	1	1	1	4	3	2	5	1	1	3	1	2	2	1	2	2	3	2	1	1	1
2	2	1	1	2	3	3	2	3	4	2	4	4	4	2	4	2	2	2	2	2	2	2	2	2	2	5	2	5	4	4	4	4	4	2	5	3	3	3	3	3	3	3	3	2	1
2	2	4	1	2	1	3	1	4	4	1	1	1	4	4	4	5	5	4	2	4	4	3	4	4	5	5	5	2	2	2	2	4	2	4	6	1	1	1	3	2	1	1	3	8	0
2	2	1	1	2	4	4	5	3	4	3	3	4	4	4	4	3	3	2	2	3	4	3	2	4	3	4	3	3	1	2	2	4	5	2	3	4	2	5	5	2	2	3	2	1	1
1	2	4	1	2	4	5	4	4	5	5	4	5	4	5	4	2	2	2	1	2	1	4	5	4	2	4	1	5	5	4	5	3	4	5	4	3	2	3	5	4	3	4	5	2	1
1	2	3	2	2	5	5	5	5	5	3	5	5	5	4	5	2	3	1	5	5	3	5	5	5	2	5	1	6	3	1	6	5	3	4	5	3	4	6	6	4	1	6	1	2	1
2	2	4	1	1	4	4	4	4	4	2	2	2	4	4	4	2	4	2	2	2	5	2	4	4	2	2	3	2	2	2	2	2	2	2	2	2	2	2	2	2	4	4	4	2	1
2	2	1	2	2	3	4	4	2	1	1	4	3	4	4	2	4	5	4	4	4	3	5	5	5	5	5	3	5	2	4	2	3	5	3	4	2	2	2	2	3	3	2	1	2	1
2	2	1	2	3	3	4	4	3	3	2	2	4	4	4	4	3	3	2	2	2	2	1	2	2	3	4	2	4	3	4	3	4	4	4	4	4	3	3	3	3	3	3	3	2	1
2	2	2	2	2	4	4	5	4	5	2	4	4	2	3	4	5	4	2	5	2	2	4	5	5	4	5	5	5	4	5	4	4	5	4	6	5	3	4	3	4	4	4	5	2	1
2	2	4	2	1	3	3	2	2	1	2	3	4	3	3	1	3	4	2	2	4	3	5	5	5	4	4	4	2	2	2	1	2	2	2	3	2	1	2	2	2	2	3	2	8	0
2	2	2	1	2	4	4	5	5	4	4	4	5	5	5	4	4	4	2	3	2	2	4	4	5	4	5	4	4	5	5	3	3	3	4	5	4	4	3	3	3	3	4	3	2	1
2	2	1	2	3	3	4	2	2	1	1	3	3	4	2	1	5	5	4	5	5	5	5	5	5	5	5	4	4	3	4	2	4	3	4	4	4	2	3	3	3	3	4	4	2	1
2	2	1	2	3	3	3	4	2	2	2	2	2	4	2	3	4	5	3	3	4	4	5	4	4	3	4	4	5	5	4	3	5	4	3	5	3	2	1	4	1	2	3	1	8	0
1	2	2	2	2	5	4	4	4	4	3	3	3	4	3	3	3	4	2	2	3	3	4	4	4	5	4	3	2	2	1	1	1	2	1	2	1	2	2	2	1	1	2	2	2	1
2	2	4	2	3	1	4	2	5	5	4	1	5	5	3	5	3	5	3	1	3	3	5	5	5	4	4	3	3	3	6	1	1	4	6	1	1	1	4	5	1	2	5	2	1	1
1	2	2	2	2	4	4	4	4	4	4	4	4	3	4	4	2	4	4	2	2	2	2	3	4	4	4	2	3	3	4	4	2	2	2	2	4	2	2	2	2	3	2	2	1	1
1	2	2	1	2	4	4	3	4	5	3	3	4	3	4	3	4	4	3	3	2	2	4	4	4	3	3	1	3	4	5	4	4	4	5	6	3	5	6	4	5	4	4	5	1	1
2	2	1	1	2	3	4	3	3	2	2	3	4	3	4	4	4	5	2	2	2	2	3	4	3	3	4	5	5	5	5	6	6	5	5	6	4	4	4	3	3	3	2	6	2	1
2	2	2	1	2	3	5	3	3	3	2	4	4	4	4	4	5	5	2	3	2	2	4	4	4	2	4	2	6	6	6	2	6	6	5	4	4	5	3	4	4	3	2	3	8	0
1	2	4	2	2	4	4	1	4	4	2	3	5	4	4	4	4	5	3	1	2	2	1	1	2	1	1	1	4	2	2	2	3	3	2	4	2	3	2	4	2	3	4	2	3	1
2	2	2	2	1	3	3	4	2	4	2	2	2	3	2	4	5	5	2	4	4	2	2	4	5	4	5	5	2	2	1	1	3	2	4	3	2	1	2	1	3	2	2	3	2	1
2	2	4	2	2	4	4	4	3	4	2	3	4	4	3	4	2	4	4	2	3	4	3	3	4	4	4	4	4	4	4	3	4	4	5	4	4	4	3	3	4	4	4	3	2	1
2	2	4	1	2	4	4	5	4	4	2	4	4	3	4	5	2	4	2	1	2	2	2	4	2	4	5	2	1	2	1	1	3	1	2	3	4	4	4	3	2	1	3	3	3	1
2	2	4	1	2	4	4	4	5	4	5	3	5	3	4	5	4	4	2	2	2	3	2	2	2	3	4	2	5	3	2	3	4	3	4	4	5	3	3	3	4	3	5	5	3	1
2	1	4	2	2	4	4	3	4	4	3	4	3	2	3	3	4	4	2	2	4	2	3	2	2	2	2	2	3	3	2	2	2	2	2	1	2	3	2	2	2	2	1	1	3	1
2	1	4	2	1	2	3	4	2	2	1	3	4	2	3	2	4	5	5	3	4	4	5	5	4	4	5	5	3	4	2	3	5	4	4	5	3	3	2	3	3	1	2	1	8	0
2	2	4	1	2	4	5	2	4	3	4	4	4	5	4	3	2	2	2	2	2	2	4	2	2	2	4	2	2	1	1	2	2	1	2	2	2	2	2	2	1	1	2	2	2	1
2	2	4	2	2	3	3	5	4	4	2	3	4	5	3	4	5	4	3	4	5	4	3	5	5	4	5	5	3	4	4	2	5	5	4	5	4	2	2	3	3	2	2	4	2	1
2	2	4	2	2	2	2	4	2	4	2	2	2	2	4	4	5	5	4	4	5	4	5	5	5	4	5	5	3	3	3	3	4	4	4	5	3	3	3	4	4	4	5	4	8	0
2	2	4	1	3	4	4	4	4	4	4	4	4	4	3	4	3	4	2	3	2	2	4	4	4	2	5	3	5	4	4	3	4	3	4	4	3	3	4	3	4	4	2	3	2	1
2	2	4	1	2	3	4	3	3	3	3	3	3	4	4	4	2	4	2	2	2	2	2	4	2	2	4	4	2	2	2	2	2	2	3	4	4	2	2	3	3	3	4	4	2	1
1	2	2	1	2	4	5	4	5	4	3	4	3	4	4	4	1	2	4	1	2	2	3	4	2	2	2	1	2	2	3	4	3	2	3	3	2	4	4	3	4	3	4	2	1	1
2	2	4	1	2	4	4	5	4	4	3	4	5	5	4	5	3	4	2	5	4	4	4	5	5	5	5	5	5	3	4	4	5	5	4	6	6	5	5	6	5	5	4	5	3	1
2	1	1	2	2	3	4	4	3	3	2	2	3	2	3	3	4	5	4	4	3	3	4	4	4	4	5	3	3	2	3	1	3	2	4	3	2	2	1	1	3	2	3	3	8	0
2	2	4	2	2	4	4	3	2	3	2	4	4	4	4	4	3	4	2	2	2	2	2	2	2	2	3	3	3	3	3	3	2	2	1	3	1	1	1	1	1	1	1	1	2	1
2	2	4	1	1	3	2	2	2	4	2	1	4	2	3	4	4	5	4	2	2	2	4	5	4	3	4	3	2	2	3	1	2	3	3	4	4	4	4	3	3	4	3	3	1	1
2	2	2	2	2	5	5	5	5	5	4	4	4	4	4	4	2	2	2	1	1	1	3	2	4	2	4	2	1	1	1	1	1	1	2	2	2	2	2	3	2	2	2	2	2	1
2	2	4	2	2	2	2	2	2	2	1	2	3	4	2	4	4	5	5	2	4	4	2	4	4	5	4	5	4	4	5	2	4	4	3	5	4	2	4	3	5	4	4	5	2	1
2	2	4	1	2	4	5	5	4	5	2	4	5	4	5	5	1	4	4	2	4	5	5	4	5	4	5	4	3	4	2	4	3	5	5	6	4	4	5	3	5	6	5	6	2	1
2	2	4	2	2	4	4	5	3	4	2	3	4	5	2	4	1	3	3	2	1	1	1	2	4	1	4	4	4	3	3	3	3	4	2	4	3	2	4	3	4	3	3	4	3	1
2	2	4	1	2	2	2	2	4	3	1	4	4	2	4	4	1	4	4	1	1	1	2	4	4	2	5	3	3	2	3	3	3	2	3	4	3	2	3	3	2	3	2	2	2	1
2	2	1	1	2	2	4	4	2	2	2	3	2	3	3	4	3	4	4	3	4	4	4	5	5	4	5	3	3	3	2	2	4	4	4	4	2	2	2	2	2	2	3	1	8	0
2	2	4	1	2	3	4	1	3	4	1	4	4	5	3	2	5	5	5	4	4	4	5	5	4	5	5	5	1	1	1	1	2	1	2	3	1	2	2	1	2	1	2	1	3	1
2	2	4	1	2	3	4	3	4	4	2	3	4	4	4	4	5	4	2	4	4	4	3	4	5	5	5	4	2	2	2	2	2	3	1	2	2	3	1	3	2	2	5	3	2	1
1	2	4	2	2	4	5	4	4	4	4	4	2	4	5	4	1	4	2	1	1	1	2	1	2	2	4	1	4	3	5	4	5	5	4	5	4	4	5	4	4	4	5	5	1	1
2	2	4	2	3	4	5	2	4	4	4	3	4	5	4	4	2	2	4	2	2	2	4	4	3	2	4	4	3	3	2	2	3	2	2	4	4	4	5	5	4	5	2	4	2	1
2	2	4	2	3	3	4	2	4	3	2	4	4	5	2	5	4	4	2	3	5	4	2	3	3	5	5	4	2	3	2	5	6	2	3	4	6	3	2	5	4	2	6	6	2	1
2	2	4	1	2	2	4	1	3	2	2	3	3	2	2	2	4	4	2	2	2	2	1	1	1	2	5	3	2	2	1	1	3	2	1	2	2	2	3	2	2	2	2	2	8	0
1	2	4	2	2	4	4	4	4	4	2	3	4	4	3	4	3	4	4	4	2	4	4	5	4	3	4	4	3	4	2	2	4	3	4	3	4	4	4	3	3	2	3	2	2	1
2	2	4	2	3	4	4	5	4	4	2	4	5	5	4	5	4	4	5	2	2	1	2	4	4	2	4	4	4	4	3	4	3	3	2	4	4	4	2	2	4	3	2	3	2	1
2	2	1	1	2	2	4	1	2	2	1	3	4	2	4	4	3	5	2	2	4	4	5	5	4	4	5	4	5	5	1	2	4	5	4	4	4	3	3	2	5	6	3	5	1	1
2	2	4	2	3	4	5	4	4	5	5	4	4	5	4	5	2	2	2	1	2	2	2	4	4	2	3	2	4	3	2	3	2	4	3	4	2	3	3	2	3	2	3	2	2	1
2	2	4	2	2	4	4	4	4	4	2	3	3	4	4	4	5	5	2	4	4	4	4	5	5	3	5	4	4	3	3	2	3	2	3	4	2	2	3	2	2	2	2	1	2	1
2	2	4	2	2	4	4	2	3	4	2	4	5	4	4	4	5	5	4	5	4	4	5	4	5	4	5	5	5	2	2	3	5	4	5	6	4	3	5	3	4	4	5	6	2	1
2	2	4	2	2	1	1	1	2	1	1	1	2	2	1	1	5	5	5	5	5	4	5	5	5	4	5	5	1	1	2	2	4	4	5	6	2	2	3	2	2	3	3	2	8	0
1	2	4	2	3	4	5	4	5	5	3	3	4	5	3	3	2	3	4	2	3	4	5	3	2	2	5	4	3	1	3	3	2	1	2	2	3	2	3	2	1	1	3	3	2	1
1	2	4	2	1	5	5	5	5	5	5	5	5	5	5	5	2	2	2	2	2	2	2	2	3	2	3	2	2	2	3	3	2	2	3	4	2	2	3	3	2	3	3	3	1	1
1	2	4	1	2	4	4	3	4	4	3	4	4	3	3	4	3	4	4	3	2	3	4	3	4	4	3	4	3	4	4	4	3	4	3	4	5	4	4	4	4	4	5	4	2	1
2	2	4	2	2	4	5	4	5	4	4	5	4	4	4	5	2	2	4	2	2	1	2	2	1	1	2	1	3	2	3	1	2	3	3	1	4	3	3	2	3	2	3	1	2	1
1	2	4	1	3	4	4	4	4	4	4	4	4	3	4	4	3	4	4	2	3	3	4	4	4	3	4	4	6	5	6	6	5	5	4	4	5	3	5	5	6	5	6	5	1	1
2	2	4	2	2	4	4	2	3	2	2	4	4	4	3	4	4	4	2	3	4	4	2	4	4	4	4	4	2	2	2	2	5	3	4	5	3	3	3	2	1	2	1	2	2	1
2	2	4	1	2	4	4	4	4	4	1	3	4	4	3	4	4	5	5	4	4	4	5	4	5	4	5	3	2	2	3	3	4	3	3	3	3	1	2	3	3	3	2	3	2	1
2	2	4	1	2	4	4	3	4	4	4	5	4	4	4	4	2	4	2	4	4	4	4	4	4	3	4	4	3	3	2	2	1	1	3	4	4	4	4	2	2	3	2	3	2	1
2	2	2	1	3	3	4	3	3	4	2	4	4	2	3	3	4	5	2	3	3	4	4	4	4	3	4	4	2	3	2	1	3	3	3	3	3	3	2	2	3	3	3	2	3	1
2	2	4	1	2	2	3	1	4	2	2	1	4	4	1	1	5	5	5	3	5	5	4	5	5	3	5	4	1	1	3	1	6	5	4	6	4	5	1	5	3	2	1	6	8	0
2	2	4	1	2	4	5	4	4	5	4	5	5	4	4	5	2	1	4	2	1	2	2	4	3	2	4	3	3	2	2	3	2	2	3	3	2	2	3	2	1	2	2	1	2	1
1	2	4	2	2	4	4	2	5	4	3	3	4	4	3	4	4	5	3	3	3	2	5	5	5	3	5	5	1	1	3	4	3	4	2	4	4	5	5	5	5	5	5	5	2	1
2	2	4	2	3	4	5	4	3	5	3	5	4	2	4	5	2	3	4	2	1	2	3	4	3	2	4	3	6	5	5	6	4	5	4	6	5	6	4	5	4	4	5	4	3	1
1	2	2	1	2	5	5	5	5	5	4	5	5	5	5	5	1	2	4	1	4	2	4	2	4	4	4	1	4	2	4	2	2	5	5	3	4	4	4	5	5	3	4	4	2	1
1	2	4	2	2	4	5	4	4	5	4	4	4	5	5	5	1	2	2	1	1	1	1	2	2	2	4	2	2	2	1	2	2	1	1	1	2	1	1	3	3	3	1	1	2	1
1	2	4	2	2	4	4	4	4	3	2	3	2	4	3	4	4	4	3	2	2	2	4	3	3	4	4	4	4	4	5	3	5	3	2	4	3	4	2	2	3	3	2	2	2	1
1	2	4	2	2	5	4	4	4	5	4	3	3	4	4	4	3	4	4	4	4	4	5	4	4	4	5	3	2	2	2	2	2	2	2	2	1	1	1	2	2	2	2	2	2	1
2	2	4	2	2	3	4	4	2	4	2	2	4	2	2	4	3	5	4	4	4	4	4	4	2	4	5	4	4	3	2	1	4	4	3	4	2	2	3	2	1	2	3	1	3	1
1	2	4	2	2	5	5	3	5	5	5	5	5	5	5	5	3	3	4	5	2	2	5	5	5	5	4	3	1	1	1	1	1	1	1	1	1	1	1	1	1	1	1	1	2	1
1	2	4	1	1	4	4	2	3	2	3	3	3	2	4	4	3	4	2	2	2	2	3	3	3	2	3	2	2	2	2	1	1	1	1	1	2	2	2	2	1	1	1	1	2	1
2	2	4	2	2	5	5	4	4	5	4	5	5	4	4	5	1	2	1	2	2	1	2	2	1	2	1	1	6	5	6	6	4	4	3	3	6	5	6	5	4	3	3	5	2	1
2	2	4	2	2	4	5	4	4	4	3	3	3	4	3	4	2	5	4	4	4	2	4	4	5	3	4	4	3	3	2	2	3	3	4	4	3	3	2	1	2	3	3	1	2	1
1	2	4	2	3	3	5	4	4	4	4	3	5	3	4	5	3	5	5	3	4	4	5	5	5	5	4	5	6	5	5	4	6	5	6	6	5	4	4	3	5	5	6	5	8	0
2	2	4	2	2	4	5	5	4	5	2	4	5	5	4	5	2	2	1	2	1	1	2	1	2	2	4	2	5	4	5	5	6	5	3	4	3	2	3	3	2	4	3	2	2	1
2	2	4	1	2	2	4	4	2	2	1	1	4	4	4	4	5	5	5	2	4	5	3	4	4	5	5	5	3	2	2	3	2	4	2	5	4	4	4	6	5	4	4	4	8	0
2	2	4	1	2	4	5	4	5	4	5	4	5	4	4	5	4	5	4	2	1	2	4	5	4	5	4	5	3	4	5	3	4	2	4	3	4	3	4	2	5	4	4	2	3	1
2	2	4	2	1	4	4	4	5	4	3	4	4	4	4	5	3	4	4	4	2	2	3	4	4	2	4	4	2	2	3	3	2	3	3	2	3	3	4	1	1	3	3	2	2	1
2	2	2	2	3	4	5	2	4	4	5	4	5	2	4	4	3	1	3	4	2	1	4	4	5	2	5	1	3	2	1	1	4	1	4	1	2	3	4	3	2	1	4	2	2	1
2	2	4	2	3	4	4	5	4	4	2	4	4	4	4	5	2	2	1	3	2	2	1	2	4	2	2	1	2	3	2	2	3	2	2	3	3	2	3	2	2	3	3	2	2	1
1	2	4	2	2	4	5	4	5	4	5	4	4	5	4	5	2	3	4	4	2	1	4	3	4	1	4	2	2	1	3	2	1	2	1	1	3	2	3	3	2	1	2	3	2	1
2	2	4	2	2	2	1	4	2	3	2	1	2	1	2	4	5	5	2	4	5	4	4	5	2	4	5	5	5	2	3	1	5	6	2	6	4	3	4	1	2	3	2	6	8	0
1	2	4	2	2	4	5	3	4	5	4	4	5	3	4	5	2	1	3	2	3	2	1	2	1	2	2	1	5	4	6	5	4	5	5	6	5	4	5	4	6	5	6	5	2	1
1	2	4	1	2	4	4	5	4	4	4	5	5	4	1	4	2	1	2	1	2	2	1	1	2	1	1	2	6	4	5	3	4	2	3	3	4	3	4	3	5	3	5	3	2	1
2	2	4	2	2	4	5	3	1	2	1	3	2	4	3	5	2	1	2	1	2	1	2	1	1	2	1	2	2	1	2	3	1	2	4	1	3	2	4	3	2	5	3	2	2	1
2	2	4	2	2	4	4	5	4	5	3	5	4	5	4	5	3	2	3	3	5	4	2	4	5	2	4	2	4	4	5	5	4	5	3	4	4	5	6	5	4	4	5	4	2	1
1	1	4	2	1	4	4	2	3	4	2	5	5	3	4	4	4	4	3	3	3	2	5	4	4	3	4	2	5	4	4	4	5	5	5	4	4	3	5	3	4	4	3	2	3	1
1	2	4	1	2	4	5	5	4	3	4	3	3	4	4	5	3	2	3	1	2	1	3	2	3	2	2	3	4	4	3	5	4	4	3	4	5	4	5	2	4	4	4	3	3	1
1	2	4	2	2	2	2	1	2	2	2	2	1	2	2	2	4	5	4	4	5	5	5	5	4	5	4	4	2	2	2	2	4	4	4	4	3	3	2	3	4	4	5	4	3	1
2	2	4	1	2	4	4	3	3	3	2	4	4	4	2	4	3	4	3	2	4	4	4	3	2	2	4	4	4	4	4	3	2	3	1	5	1	1	4	2	1	3	2	3	2	1
2	2	4	2	2	4	4	4	2	2	2	3	3	3	4	4	4	4	2	3	3	3	4	4	4	4	3	4	2	2	2	2	3	3	4	6	2	4	4	4	2	2	4	1	2	1
1	1	4	1	2	3	3	2	2	2	2	3	3	3	2	4	4	4	3	3	3	3	3	3	3	3	4	3	4	4	4	4	4	4	4	4	5	5	4	5	4	5	3	5	3	1
1	2	4	2	2	4	4	3	4	5	4	3	3	2	4	5	4	4	3	2	4	4	2	4	4	3	4	4	2	2	2	2	1	2	1	1	4	5	1	1	3	3	2	3	2	1
1	2	4	1	2	4	4	5	3	4	3	3	4	4	3	4	4	4	4	4	4	4	5	5	5	5	5	3	4	4	2	5	5	4	5	5	5	5	3	5	4	5	5	3	2	1
2	2	4	2	2	4	3	4	5	2	3	4	5	5	4	4	4	5	3	2	2	4	4	5	5	4	4	4	3	2	1	2	1	3	2	4	2	2	3	3	1	3	3	2	2	1
2	2	4	2	2	4	4	2	5	5	2	4	4	4	4	4	4	4	2	2	3	3	4	3	2	4	4	4	3	2	3	2	3	3	2	2	3	3	3	2	1	1	2	1	2	1
1	1	4	2	3	4	4	4	4	5	5	4	3	4	4	4	4	2	2	1	1	1	1	1	2	2	3	2	3	3	3	3	1	1	3	2	3	3	1	3	3	2	2	3	2	1
2	2	4	2	3	2	2	4	4	3	1	2	4	4	4	4	3	4	2	2	2	2	4	4	5	3	5	4	4	3	2	1	4	3	5	5	3	3	2	2	3	2	4	4	2	1
2	2	4	1	2	3	4	2	2	2	1	4	4	3	1	1	4	5	4	4	4	4	5	5	4	4	5	5	5	3	4	2	5	5	5	5	2	2	2	3	2	4	4	3	3	1
2	2	4	1	2	5	4	4	4	5	3	3	3	4	4	4	2	4	4	2	4	4	3	2	3	2	4	3	3	3	3	3	2	3	2	4	4	3	2	2	2	3	3	2	2	1
1	2	4	2	1	4	5	3	4	4	3	3	4	4	4	4	3	4	2	2	3	2	3	4	2	2	3	2	4	4	4	3	5	4	3	5	4	4	4	4	5	4	3	5	2	1
2	2	4	2	2	4	5	4	3	3	2	4	4	4	4	4	3	5	2	2	3	3	4	3	4	4	5	4	2	1	1	1	2	1	2	2	2	1	2	1	1	1	1	1	8	0
2	2	4	2	2	4	4	4	4	4	2	2	4	2	4	4	5	5	4	4	4	4	4	4	4	3	5	4	4	4	3	3	4	4	3	3	2	3	2	4	4	4	3	4	8	0
1	2	2	1	2	4	4	2	1	3	2	3	4	4	5	5	2	5	2	2	4	1	4	5	5	5	5	4	4	4	4	4	4	5	3	5	4	2	3	4	5	4	2	3	2	1
2	2	4	1	2	4	5	4	5	5	4	2	4	5	3	4	4	5	4	4	4	5	5	5	4	4	5	4	3	2	2	2	3	2	4	3	3	2	3	1	2	3	3	4	2	1
2	2	2	2	3	5	5	3	4	4	4	3	3	4	4	4	4	2	2	1	3	2	2	2	2	2	3	3	5	4	1	2	2	2	2	2	2	3	1	1	2	2	2	1	3	1
2	1	4	1	3	2	2	3	2	3	1	2	2	4	2	2	5	5	4	2	4	4	5	5	5	5	5	5	4	4	3	2	3	2	5	5	4	4	3	4	3	3	4	4	3	1
1	2	4	2	2	4	5	3	4	5	4	5	3	4	4	5	4	2	2	1	3	1	4	5	2	5	3	4	4	5	4	4	3	4	3	4	4	3	2	4	4	5	3	4	1	1
1	2	2	2	2	4	4	5	4	4	4	4	5	4	4	4	2	2	2	2	1	2	2	4	3	2	4	1	4	3	4	4	4	4	4	3	5	5	5	3	5	5	5	4	2	1
2	2	4	2	3	4	4	4	3	4	3	4	3	4	4	4	3	2	3	2	2	2	2	2	4	3	4	3	3	3	3	3	4	4	4	5	3	3	3	3	3	3	3	3	2	1
2	2	4	1	3	4	5	4	2	4	1	5	4	2	4	5	2	2	4	1	2	2	5	4	5	4	4	4	4	5	3	2	4	2	4	5	1	2	2	4	5	6	5	3	2	1
2	1	4	2	2	2	2	4	4	2	1	4	4	4	2	4	4	4	4	3	4	4	3	3	3	4	5	4	3	1	1	1	4	2	2	4	3	3	3	2	1	3	1	1	8	0
2	2	4	2	3	2	3	1	3	3	3	4	4	4	4	4	4	5	1	5	5	5	5	5	5	5	5	5	3	2	3	2	3	2	3	4	3	3	2	2	3	3	3	3	3	1
2	2	4	2	2	4	4	4	5	5	3	4	4	4	4	3	2	3	3	4	2	2	3	4	3	3	4	2	4	3	4	4	4	1	3	1	1	2	2	1	2	3	2	1	2	1
2	2	4	2	2	5	5	4	5	5	4	5	5	5	5	5	2	2	2	2	2	2	4	4	4	2	4	4	5	4	4	4	4	4	4	4	3	3	3	3	3	3	3	3	2	1
1	2	4	2	2	4	4	3	4	4	2	3	4	3	3	4	2	4	2	2	2	2	4	4	4	3	5	4	2	2	2	3	3	1	2	2	1	2	2	1	2	1	2	3	2	1
2	2	4	2	2	4	5	5	5	5	2	4	5	5	3	2	2	2	2	4	2	1	4	4	4	2	5	2	4	4	4	2	3	3	2	4	3	3	2	2	3	3	2	2	3	1
2	2	4	2	2	1	1	1	1	1	4	1	1	1	1	1	5	5	5	4	5	5	5	5	5	5	5	5	1	1	1	1	6	5	2	5	1	1	1	2	1	1	1	1	8	0
2	2	2	2	2	4	4	2	3	3	2	1	4	2	2	1	5	4	5	2	2	2	3	4	4	2	5	3	5	1	4	1	5	5	5	4	3	3	2	1	4	3	3	2	2	1
1	2	4	2	2	4	5	4	5	4	3	4	5	4	5	4	1	2	1	2	1	2	2	2	1	2	1	2	4	4	3	4	4	3	4	2	5	4	3	3	4	5	4	3	2	1
2	2	4	1	2	5	5	4	5	4	4	4	5	5	4	4	2	2	2	2	2	2	4	4	5	3	4	4	3	2	2	3	1	2	4	4	3	2	2	4	2	2	3	2	2	1
2	2	4	2	2	4	5	3	4	4	1	4	5	5	5	5	4	2	1	1	1	2	4	5	5	4	5	4	3	1	2	2	1	2	2	3	3	1	3	2	1	2	4	2	2	1
1	2	4	1	2	4	4	3	5	4	3	3	4	4	4	4	2	4	3	3	4	3	4	4	3	2	2	2	3	3	2	3	2	4	2	2	3	3	2	4	3	2	3	1	2	1
2	2	4	1	3	5	5	4	3	4	2	4	4	4	3	3	4	4	4	2	2	2	5	5	5	4	5	3	4	5	5	3	3	3	5	5	5	4	3	4	3	3	4	5	3	1
2	2	4	1	2	4	5	3	4	5	3	5	5	5	4	5	3	4	4	3	2	2	4	4	5	5	4	3	3	4	2	5	4	3	4	5	5	4	4	5	5	4	5	4	2	1
2	2	4	1	2	5	4	3	4	4	2	5	4	3	4	4	4	3	3	4	2	2	4	2	3	3	5	3	3	2	4	1	3	3	5	3	5	4	4	4	1	2	5	2	2	1
1	2	4	1	2	4	4	2	5	4	5	4	2	4	5	5	2	4	4	2	2	2	1	2	4	4	2	2	3	4	3	3	4	2	3	5	4	2	3	2	2	4	4	3	2	1
2	2	4	2	2	4	4	5	4	5	4	3	4	5	4	5	2	2	4	2	2	2	2	4	4	2	4	2	3	4	4	2	2	3	3	2	2	1	1	2	2	1	4	1	2	1
2	2	4	1	2	4	5	2	4	5	3	4	4	5	3	4	3	3	4	2	3	2	4	4	2	2	5	3	3	2	3	2	2	3	2	4	5	4	3	3	4	2	2	3	2	1
2	2	4	2	2	4	4	4	3	3	2	3	4	4	4	4	3	2	1	3	2	2	2	3	3	2	4	3	3	3	2	3	2	2	3	2	3	3	3	2	2	2	3	2	2	1
2	2	4	2	2	4	5	4	5	4	2	4	5	4	5	4	1	2	1	2	1	5	1	2	1	2	1	2	4	3	4	3	2	4	3	2	5	3	2	4	3	2	3	4	2	1
1	2	4	1	3	4	5	2	5	4	2	4	5	4	1	2	1	2	2	1	2	2	1	2	1	2	4	2	4	4	3	2	2	5	3	5	3	2	4	3	4	4	2	4	2	1
2	2	4	2	2	4	4	4	3	3	2	2	2	1	4	4	4	5	5	5	3	4	4	5	5	5	5	5	5	3	1	4	3	4	5	6	3	5	2	3	2	2	5	5	2	1
1	2	3	2	2	5	5	5	2	2	2	3	3	4	4	5	1	4	3	2	2	2	2	3	2	2	5	1	1	1	5	1	2	2	1	4	4	1	4	5	1	1	4	4	2	1
2	1	4	2	2	4	5	3	5	4	4	3	4	4	4	4	5	5	2	4	4	4	4	4	4	4	5	4	4	4	4	4	4	4	4	4	4	3	3	4	3	3	3	5	2	1
2	1	2	2	2	2	3	1	4	3	1	1	4	3	4	4	2	3	2	2	2	2	2	2	3	2	4	2	4	3	4	4	4	5	5	5	4	3	3	3	3	3	3	3	3	1
1	2	4	2	2	4	5	4	4	4	4	5	3	4	4	4	2	4	4	2	1	2	4	4	3	2	3	2	4	2	4	2	3	3	4	2	3	4	2	3	2	4	4	1	3	1
1	2	4	2	1	4	4	3	4	5	2	3	2	2	3	1	2	2	1	1	2	2	3	2	1	1	4	2	1	1	1	1	2	2	2	3	2	3	2	3	2	2	3	2	2	1
2	2	4	2	2	4	4	5	4	2	3	3	4	4	4	4	4	5	4	4	5	3	4	4	5	3	4	4	5	4	4	5	6	5	5	6	4	4	2	3	4	3	4	5	2	1
2	2	4	2	2	5	4	4	5	4	2	4	4	2	5	2	4	4	5	3	2	2	5	4	5	3	5	3	4	1	3	3	4	1	4	5	2	1	1	4	1	1	3	4	2	1
1	2	4	2	2	4	4	4	5	5	4	4	4	3	3	4	2	1	2	1	2	2	4	4	5	3	4	1	4	4	3	2	4	4	4	5	5	4	2	3	3	4	4	5	3	1
2	2	4	2	3	4	4	4	4	4	4	3	4	4	4	4	4	4	2	2	3	3	4	4	2	4	4	2	1	1	1	1	1	1	2	3	5	1	1	2	4	3	4	5	2	1
2	2	4	2	1	4	4	3	4	5	2	4	5	4	4	4	2	3	1	1	2	2	4	4	5	3	4	3	2	2	2	2	3	1	3	2	4	3	2	1	3	2	3	3	2	1
1	1	4	1	2	4	4	5	4	5	4	3	4	4	4	5	3	2	2	1	2	2	2	3	2	2	3	2	4	4	4	3	3	2	4	4	3	3	3	2	3	1	3	3	2	1
2	2	4	2	2	4	4	4	3	4	4	4	4	4	2	4	4	4	2	4	4	4	5	5	5	5	5	5	3	3	3	3	5	5	2	5	3	1	4	4	4	4	4	1	3	1
2	2	4	2	1	4	3	3	2	3	2	4	4	3	4	3	3	4	2	2	2	1	3	2	2	4	4	4	3	3	2	2	3	3	4	5	3	3	2	2	3	2	2	2	2	1
2	2	4	1	2	4	4	4	5	4	2	3	4	2	3	4	5	5	3	4	4	4	5	3	2	3	5	5	4	3	3	4	4	4	2	5	2	3	1	3	1	1	1	4	3	1
2	2	4	2	2	4	5	4	5	5	4	3	4	4	4	5	4	2	4	2	2	1	2	1	4	1	4	3	2	2	3	1	2	3	2	3	4	4	3	4	2	3	2	3	2	1
2	2	4	2	2	5	4	5	5	4	4	5	5	4	4	5	2	1	2	1	2	1	4	2	4	1	2	1	5	4	6	5	4	4	3	3	5	6	5	6	4	5	6	3	2	1
2	1	4	2	2	4	5	3	2	3	2	3	4	3	4	4	1	3	2	1	2	1	3	4	4	2	4	2	4	5	3	2	4	3	4	4	3	2	2	5	4	5	5	4	2	1
1	2	4	2	2	5	5	4	5	5	4	5	4	5	5	5	2	2	1	2	1	1	4	4	5	4	5	4	5	4	5	4	4	3	5	5	4	4	3	5	4	4	5	4	2	1
1	2	4	1	2	5	4	5	4	5	3	4	4	5	5	4	2	2	3	4	2	1	4	4	5	2	1	2	4	3	4	3	2	2	3	4	4	4	4	3	3	4	4	1	2	1
2	2	4	2	2	4	5	5	4	5	5	4	5	5	5	5	2	1	2	1	1	2	1	2	1	2	1	2	3	3	4	3	1	1	1	3	3	1	2	1	1	1	1	2	2	1
1	2	4	2	2	4	5	4	4	5	4	5	4	4	4	5	2	1	4	2	2	2	1	2	2	1	2	1	6	5	6	6	5	4	1	1	4	5	5	4	1	2	2	1	2	1
2	2	4	2	2	5	5	4	4	4	3	3	3	4	4	4	3	4	2	3	3	3	2	2	2	2	3	3	4	2	3	3	2	4	3	4	3	4	3	4	4	3	3	3	3	1
1	2	4	2	2	5	5	5	5	5	1	4	4	5	4	5	1	3	1	1	1	1	1	3	3	1	4	3	3	1	1	2	1	1	2	1	3	2	2	2	2	2	2	2	2	1
1	2	1	2	2	5	4	4	5	5	4	4	4	4	4	5	2	1	2	1	2	2	2	1	2	1	2	1	5	4	5	4	2	2	2	2	5	4	4	4	2	2	2	2	2	1
1	1	4	1	2	1	1	2	5	5	2	3	5	5	5	5	1	1	5	1	1	1	5	4	4	2	5	1	6	1	1	5	1	1	4	5	4	5	4	4	1	3	4	5	3	1
2	2	2	1	2	4	4	3	2	2	2	3	4	3	2	4	3	3	5	4	3	2	4	3	3	4	5	4	1	2	3	3	1	4	2	4	3	3	2	2	3	1	3	2	2	1
1	2	4	2	2	2	3	2	3	2	2	2	3	2	2	2	5	4	4	5	4	4	5	4	5	5	3	4	4	5	2	3	5	4	5	3	3	4	3	2	5	4	3	3	4	1
1	2	2	1	2	4	2	2	4	4	3	4	4	4	4	4	3	4	4	2	2	2	5	4	4	2	4	3	2	2	3	2	2	1	1	1	1	2	2	1	2	2	1	2	2	1
2	2	4	2	2	4	4	2	4	5	2	4	5	4	4	4	2	2	3	2	2	2	4	3	4	2	4	3	5	4	4	3	3	3	3	4	3	3	3	2	2	1	2	4	2	1
2	2	4	2	2	4	5	4	5	4	2	4	5	4	4	5	2	1	2	4	2	1	2	1	2	1	4	2	4	5	4	5	4	5	4	5	3	4	3	2	3	4	2	3	2	1
1	2	4	1	1	5	5	5	5	5	5	5	5	5	5	5	3	4	5	5	1	1	5	5	5	4	5	5	2	2	2	2	2	2	2	2	2	3	3	3	4	3	3	3	3	1
2	2	2	2	2	2	3	4	4	4	3	3	4	3	2	4	5	4	4	4	4	4	4	4	4	4	5	4	3	2	2	2	3	3	2	4	2	2	2	2	1	1	1	2	2	1
2	2	4	2	2	5	4	5	5	5	4	5	5	4	5	5	1	2	1	1	2	2	1	2	2	1	2	1	5	3	3	2	1	1	2	1	6	5	5	6	1	2	2	1	1	1
2	2	2	1	1	3	3	2	2	2	2	3	3	2	3	3	2	4	5	2	3	3	5	5	5	5	5	5	1	1	1	2	2	2	2	2	2	2	2	2	2	2	2	2	8	0
2	2	4	2	2	4	5	5	4	4	3	4	5	4	3	4	1	4	2	2	2	2	1	4	4	3	4	2	4	4	5	4	6	6	6	5	4	4	5	4	5	3	4	5	2	1
2	2	4	2	2	4	5	5	5	5	4	5	5	5	4	5	3	4	4	4	3	3	4	4	4	4	4	2	1	1	1	1	2	1	1	2	2	2	2	2	2	2	1	1	2	1
1	2	4	2	2	5	5	4	4	5	4	1	4	5	4	5	2	5	5	4	5	5	5	5	4	5	5	3	6	5	4	4	3	4	5	5	5	5	4	3	2	2	5	4	2	1
2	2	2	2	3	3	2	4	5	4	1	4	2	2	3	2	2	5	1	3	5	2	2	2	4	4	5	5	4	4	4	4	4	3	5	5	3	4	4	3	4	3	2	3	3	1
1	2	4	1	2	4	5	5	4	4	3	4	5	4	5	4	4	3	2	2	3	2	3	4	3	2	4	2	4	3	5	6	4	3	4	5	4	3	5	6	4	3	6	2	2	1
2	2	2	2	1	3	2	1	3	3	1	1	4	4	2	3	4	5	3	3	5	5	5	5	5	5	5	5	2	2	3	2	2	2	3	5	3	3	2	2	3	2	3	3	2	1
2	2	4	2	2	4	4	4	2	4	4	5	4	3	4	4	4	4	2	2	3	3	4	4	4	4	5	3	2	2	2	5	2	3	3	5	2	2	2	3	2	2	2	2	1	1
1	2	4	2	2	5	4	5	5	5	2	2	2	5	4	5	5	4	5	2	4	4	5	5	5	5	5	5	2	3	1	1	2	3	1	2	3	2	2	4	5	4	5	2	3	1
1	2	4	2	2	5	5	4	4	5	4	4	4	4	5	5	2	1	3	2	3	2	3	2	4	3	3	2	2	2	3	4	2	4	3	1	3	2	4	3	2	2	3	1	2	1
1	2	4	2	2	5	4	5	5	4	4	5	5	4	5	4	2	1	1	2	2	1	2	1	2	1	1	2	3	2	2	3	3	2	3	2	3	2	3	3	2	2	3	2	2	1
2	2	4	1	2	5	5	5	5	5	2	4	4	5	4	4	2	2	2	2	2	2	4	4	4	2	4	4	4	4	4	4	4	4	4	4	3	2	2	2	2	2	2	2	2	1
2	2	4	1	2	4	4	4	3	4	4	4	4	4	3	4	3	5	3	4	2	2	2	4	4	4	4	3	3	1	2	1	3	1	2	2	3	2	3	1	1	1	1	1	2	1
2	2	4	2	2	2	2	3	2	2	1	2	2	2	2	1	4	4	1	3	4	4	3	4	4	5	5	5	5	1	2	1	2	5	4	5	5	2	1	2	5	5	4	5	8	0
2	2	4	2	2	4	4	4	5	4	4	5	5	4	4	5	1	2	3	2	2	1	2	2	1	3	3	4	3	4	5	4	4	5	3	3	4	3	4	2	2	3	3	2	2	1
1	2	2	2	2	5	5	4	5	3	4	3	4	2	4	5	2	4	2	2	1	3	3	4	2	2	4	1	2	2	1	1	3	2	1	2	3	2	1	2	3	1	2	2	2	1
2	2	4	2	2	3	4	4	5	4	2	3	5	4	4	4	5	5	4	4	3	3	2	2	3	4	5	4	4	2	3	1	4	2	2	3	5	2	3	2	4	2	3	3	3	1
2	2	4	2	2	3	4	2	1	3	1	3	4	2	2	4	5	5	4	5	4	5	5	4	5	4	5	3	5	5	4	2	4	5	5	4	4	2	5	3	6	4	2	3	3	1
1	2	4	2	3	4	5	4	5	4	5	2	4	4	4	5	2	1	4	2	2	1	2	4	4	2	4	2	2	3	3	2	4	4	4	5	4	3	4	5	3	4	5	3	2	1
2	2	4	2	2	4	4	5	4	1	2	4	4	4	4	4	2	5	4	2	2	2	4	4	4	4	5	5	3	3	1	1	4	4	3	2	2	2	3	2	1	1	1	1	2	1
2	2	4	2	2	5	5	4	4	3	2	4	4	3	4	4	1	2	2	4	3	3	1	2	2	2	5	4	3	2	3	3	4	4	2	4	4	4	1	3	1	2	2	2	2	1
2	2	4	2	2	4	5	4	4	5	4	4	4	4	4	4	2	2	4	2	2	2	2	2	2	2	4	1	2	2	2	2	1	1	1	2	3	3	3	3	2	2	3	2	2	1
2	2	2	1	2	2	2	4	1	2	2	1	2	2	2	4	4	4	4	4	4	4	2	3	3	5	5	5	3	2	1	1	2	3	2	3	1	1	1	2	1	2	2	1	2	1
2	2	2	2	2	3	4	2	4	4	3	3	5	3	4	5	3	4	3	3	4	4	5	5	5	4	5	3	3	3	1	1	3	1	3	4	3	3	3	3	3	2	3	4	2	1
2	2	4	2	3	5	5	2	5	5	2	1	4	2	3	3	2	4	2	2	2	2	5	5	5	2	5	2	5	6	2	1	4	3	2	1	6	5	4	3	5	5	4	6	2	1
2	2	4	1	2	3	4	4	4	4	2	2	4	4	4	4	3	4	4	4	4	4	3	4	2	4	4	4	3	4	2	1	3	3	3	3	1	2	3	2	3	3	1	3	2	1
2	2	4	2	2	4	4	4	4	4	2	4	4	4	4	4	1	3	3	1	1	2	4	2	3	2	4	4	4	4	4	3	1	2	4	4	3	3	2	1	4	4	3	2	2	1
2	2	4	2	2	5	5	4	3	4	2	4	4	4	3	4	2	1	2	1	2	2	1	4	2	2	4	4	4	5	1	1	3	4	4	5	2	2	2	1	4	4	4	5	2	1
2	2	2	2	3	4	4	2	4	2	1	3	4	4	2	2	2	4	2	4	2	2	2	3	2	3	3	3	2	2	2	3	2	2	1	3	2	2	2	2	2	2	1	1	2	1
1	2	4	2	2	2	2	2	2	4	3	3	4	4	2	2	3	5	5	4	4	4	5	4	5	5	4	4	2	3	2	1	2	3	3	2	4	4	4	4	4	4	4	4	8	0
2	2	4	2	2	4	3	2	2	4	3	3	4	4	4	3	5	3	2	3	2	2	1	3	4	4	5	4	2	1	2	1	2	1	2	3	1	2	1	1	3	1	3	2	2	1
2	2	4	2	2	3	4	3	4	4	2	4	4	4	3	4	2	3	4	2	3	3	2	3	3	2	5	2	2	1	1	1	1	2	2	3	2	2	2	2	2	2	2	4	2	1
2	2	1	1	2	4	4	3	3	3	2	3	3	4	3	4	3	4	3	4	3	3	4	4	4	4	4	4	2	2	2	3	3	4	2	4	4	4	4	4	4	2	3	3	3	1
2	2	2	2	2	4	4	1	2	4	4	3	2	4	2	1	4	2	4	2	4	3	2	4	4	5	5	2	4	4	4	4	3	4	2	5	4	4	4	4	4	4	5	4	3	1
2	2	1	2	3	4	4	2	3	4	2	3	3	4	3	4	4	4	2	1	2	3	4	4	3	3	5	3	4	4	2	2	5	2	3	5	2	1	2	1	5	3	4	5	2	1
1	2	4	2	2	5	4	5	3	4	4	5	4	5	4	4	5	4	1	2	4	4	5	2	4	3	3	4	3	3	5	4	5	4	3	4	3	5	5	3	3	4	3	3	3	1
2	1	4	2	2	4	4	4	4	3	2	4	4	4	2	2	4	4	2	2	2	2	1	2	2	4	5	4	4	2	4	2	2	3	5	5	4	4	2	4	5	3	4	4	2	1
1	2	4	2	2	5	5	4	4	4	3	4	4	5	4	4	3	3	2	2	2	1	3	3	4	2	1	1	2	2	3	4	2	3	3	2	4	3	2	3	3	3	1	2	2	1
2	2	4	2	3	2	3	1	3	4	3	4	4	3	1	1	4	4	5	1	4	1	2	2	2	4	5	3	4	3	1	2	5	4	4	5	5	3	1	2	4	3	3	4	3	1
1	2	4	2	2	5	5	4	5	5	3	5	4	4	5	5	1	2	1	5	1	1	4	4	5	2	4	4	4	3	2	2	2	3	3	3	5	3	4	4	2	3	3	2	2	1
2	2	4	2	2	4	4	3	3	3	4	3	4	4	3	4	4	5	3	3	4	3	3	4	4	4	5	4	4	3	3	3	4	3	3	4	4	4	3	4	4	4	3	4	8	0
2	2	4	2	2	4	4	2	2	4	2	2	4	3	3	2	4	4	2	3	3	3	4	3	4	5	5	3	4	4	5	5	4	4	4	4	5	4	4	5	5	5	4	5	3	1
2	1	4	2	2	3	3	4	3	4	3	3	4	4	3	4	5	5	1	4	4	4	5	4	5	5	5	5	4	3	3	2	4	5	4	4	3	2	2	3	2	4	4	4	3	1
2	2	4	2	3	4	3	4	4	4	1	3	4	5	3	3	5	5	4	5	4	4	3	4	3	5	5	3	2	3	4	1	5	3	2	5	5	4	5	2	1	4	2	5	3	1
1	2	2	2	1	3	4	4	5	4	3	3	4	4	4	5	4	4	5	3	1	1	5	2	4	3	2	2	2	5	4	4	3	3	6	2	4	2	2	4	2	2	2	1	2	1
2	2	4	1	2	3	2	4	4	4	4	2	2	4	4	4	5	5	4	5	2	4	5	5	5	5	5	4	2	2	2	2	2	2	3	3	3	3	3	3	3	3	3	3	3	1
2	2	4	1	3	4	4	3	4	4	2	3	4	3	3	4	2	4	3	2	4	2	5	4	4	3	4	2	2	2	1	2	2	2	3	3	2	2	1	2	1	2	2	1	2	1
1	2	4	2	3	4	4	2	3	3	3	3	4	4	3	4	3	4	2	4	3	3	4	4	4	4	4	4	3	2	2	2	4	4	4	4	3	3	3	2	4	4	4	4	3	1
1	2	4	2	3	4	4	3	5	4	4	4	4	4	3	4	3	5	2	2	3	3	3	4	2	2	3	3	1	3	2	2	1	2	3	3	4	5	3	2	4	2	2	2	2	1
2	2	4	2	1	4	4	3	4	3	2	3	3	4	4	4	4	4	3	3	4	4	4	4	3	3	4	3	3	3	2	1	3	2	2	2	2	2	2	2	1	2	3	2	3	1
1	1	2	1	2	4	5	4	5	4	3	3	4	3	3	5	4	4	3	4	3	2	5	5	4	3	4	4	4	3	2	4	2	2	5	4	2	3	3	3	2	2	3	2	2	1
2	2	1	1	2	4	5	4	4	4	2	3	2	4	4	4	4	4	4	4	4	5	4	4	5	3	4	3	1	2	4	2	2	2	2	3	4	1	4	3	2	3	4	1	2	1
2	2	4	1	2	4	4	2	4	3	1	4	4	4	3	2	4	4	2	3	4	4	4	4	5	4	5	3	2	2	2	2	2	2	2	2	3	2	3	3	3	3	2	3	3	1
1	1	1	1	1	4	5	5	5	4	3	3	4	4	4	4	3	5	4	5	3	3	5	4	4	3	3	4	5	2	2	2	1	1	5	2	3	2	1	3	1	2	2	1	3	1
2	2	1	2	2	3	3	4	3	3	3	3	4	4	3	4	4	4	3	4	4	4	2	4	4	3	5	4	6	5	5	4	6	6	4	6	3	3	2	3	3	3	3	4	2	1
2	2	4	2	2	4	5	5	4	4	3	4	5	3	2	5	3	4	2	3	2	3	2	3	2	4	5	1	2	4	2	3	1	1	3	3	2	2	4	3	1	2	2	1	2	1
2	2	1	1	2	4	4	3	4	4	2	2	4	4	3	2	4	3	2	2	2	2	1	2	2	2	2	1	2	2	2	2	2	2	2	2	2	2	2	3	2	2	2	2	2	1
2	2	1	1	2	3	4	4	3	2	2	3	3	2	3	4	3	4	4	4	3	4	2	4	4	3	4	4	2	2	2	2	2	2	3	3	2	2	1	2	2	2	2	2	2	1
1	2	1	2	2	5	5	4	5	5	4	3	4	5	4	4	4	4	4	2	3	3	4	4	4	3	3	2	2	3	3	2	3	3	3	4	3	2	2	3	4	2	3	2	1	1
1	2	1	2	3	4	5	4	5	5	4	4	4	5	4	4	2	3	2	2	2	2	2	4	4	1	4	2	3	2	2	2	2	3	3	3	4	3	3	2	2	2	3	2	2	1
2	2	1	1	2	3	2	4	2	3	1	4	4	3	2	4	5	5	1	2	3	2	2	1	2	4	5	4	4	5	4	2	5	5	4	6	5	3	4	3	5	4	1	4	8	0
2	2	4	2	2	4	3	2	2	1	2	2	2	4	2	2	4	4	4	2	4	4	4	4	2	4	4	4	4	5	5	1	4	5	4	5	4	4	3	2	4	4	3	5	3	1
2	2	4	2	1	5	4	4	5	4	3	4	4	5	5	5	2	3	3	2	2	1	2	4	3	2	3	3	3	2	1	2	3	1	2	3	3	2	1	2	3	2	3	3	2	1
1	2	1	1	2	4	4	4	3	3	3	3	3	4	4	4	2	5	3	2	3	3	4	4	4	4	5	2	2	2	2	2	2	2	2	2	2	2	2	2	2	2	2	2	2	1
2	2	1	2	2	4	4	4	4	2	2	3	4	4	2	2	4	4	2	2	4	4	2	2	3	2	4	4	2	1	1	1	2	2	3	3	2	1	1	2	3	2	2	3	2	1
1	2	1	1	2	4	4	4	4	5	5	3	3	4	4	5	5	4	5	4	3	2	3	4	4	4	4	2	5	5	3	5	4	1	3	2	3	1	3	3	2	3	3	2	1	1
2	2	1	1	2	4	3	2	2	1	1	1	2	4	2	1	5	5	2	3	4	4	4	4	5	5	5	5	2	2	2	2	4	4	4	4	4	4	3	3	4	4	4	4	2	1
1	1	1	1	2	3	3	2	2	4	2	4	4	4	4	4	3	3	4	3	3	3	4	3	4	4	2	2	2	3	3	4	4	3	4	2	4	4	4	4	4	4	3	2	2	1
2	2	1	2	1	2	3	4	2	1	2	4	3	4	3	4	3	5	4	5	4	3	5	4	4	2	5	3	4	2	3	1	5	2	3	5	3	4	5	1	2	4	5	4	2	1
2	1	1	1	2	5	4	3	5	5	2	4	5	4	3	2	1	4	3	2	4	4	5	4	5	2	2	4	2	2	3	1	3	2	3	3	3	2	3	2	3	2	2	4	2	1
1	2	1	1	2	4	5	3	4	5	4	5	4	4	4	5	3	2	3	4	3	4	4	5	4	3	4	3	3	3	4	2	2	1	3	2	3	2	2	2	4	3	4	3	2	1
1	1	1	2	2	4	4	3	3	4	3	4	3	3	3	4	2	3	3	2	2	2	3	2	2	2	5	2	4	1	2	1	1	1	1	3	3	3	3	2	1	1	1	1	2	1
1	2	1	2	2	4	4	4	4	3	3	2	2	3	3	3	4	4	4	3	4	2	4	4	4	4	4	5	2	3	2	1	3	2	4	2	2	2	2	2	3	3	3	2	2	1
2	2	1	2	2	4	5	4	4	5	5	2	4	4	5	4	5	5	4	5	2	2	4	4	5	4	5	2	5	4	4	5	3	2	5	3	4	3	2	2	4	3	4	4	2	1
2	2	1	2	2	4	3	4	3	2	2	2	4	4	4	3	5	5	5	2	4	4	5	4	4	4	5	3	5	2	1	3	4	4	4	5	2	1	2	3	2	2	4	5	2	1
2	2	1	2	3	4	4	4	4	5	2	3	4	3	4	4	4	4	5	2	2	3	4	4	3	2	5	4	4	2	3	3	4	4	3	5	4	2	3	3	3	4	1	2	2	1
2	1	1	1	2	2	2	1	1	3	3	4	4	2	4	4	5	5	5	4	4	4	5	4	4	4	5	5	4	4	4	3	5	5	4	5	4	4	5	5	5	4	4	4	3	1
2	2	1	1	2	4	3	2	4	4	2	2	4	4	3	4	4	4	3	4	4	4	4	4	4	4	5	4	4	3	3	2	4	3	3	4	4	3	2	3	4	4	3	4	2	1
2	2	1	2	2	4	5	4	4	4	3	3	4	2	4	4	5	4	3	4	2	2	4	4	3	4	5	5	3	2	4	3	4	3	5	4	4	3	2	3	1	2	3	3	2	1
2	1	2	1	2	4	4	5	4	4	2	3	2	4	2	3	4	2	3	4	4	3	4	2	4	4	4	4	1	1	1	1	1	2	2	1	2	2	1	1	2	2	2	2	2	1
2	2	1	1	2	3	4	4	3	1	1	3	3	1	1	5	3	4	3	3	4	4	5	3	4	2	5	3	1	2	5	1	4	3	1	3	4	2	1	2	5	3	2	6	2	1
1	2	1	2	3	5	4	1	4	2	4	4	5	5	4	4	1	2	2	1	1	2	2	2	2	1	2	2	4	4	6	2	2	1	2	1	6	2	5	2	2	1	2	1	2	1
2	2	1	1	2	3	4	4	4	4	3	3	4	4	3	4	4	3	4	2	2	2	3	2	2	3	4	3	2	2	2	2	1	2	3	3	3	2	1	2	2	3	3	4	2	1
2	2	1	2	2	4	4	3	2	4	2	3	4	4	2	2	1	4	2	2	1	2	1	4	2	1	3	2	2	2	1	1	2	1	1	2	3	2	1	1	3	2	2	1	2	1
2	2	1	2	2	4	5	4	5	4	5	3	4	5	4	5	2	4	1	4	4	2	5	5	4	4	5	5	5	4	4	2	5	5	3	4	5	5	5	4	5	4	5	5	2	1
1	2	1	1	2	4	4	4	4	4	4	3	4	4	3	4	4	3	1	3	3	3	3	4	4	3	4	2	2	1	2	1	3	2	3	2	2	2	2	2	2	2	2	2	2	1
2	2	1	1	2	3	3	5	2	2	1	1	5	1	3	1	5	5	4	4	4	4	1	3	3	2	3	3	2	3	3	2	3	2	4	3	4	2	2	2	3	3	3	3	2	1
2	1	2	2	3	4	4	2	3	4	2	4	4	5	3	3	4	4	3	4	4	4	4	4	5	3	5	4	5	4	2	1	4	4	4	5	3	2	2	1	3	3	2	4	2	1
2	2	1	2	2	5	4	1	5	5	5	5	4	5	4	4	2	4	2	5	2	1	4	5	5	1	2	1	2	5	3	2	3	3	4	5	3	2	2	3	2	3	5	3	2	1
2	2	2	1	2	3	4	3	2	2	1	3	4	4	3	3	4	5	2	2	4	2	4	3	4	2	5	5	2	1	2	1	2	1	1	2	2	2	2	1	1	1	2	2	2	1
2	2	4	2	2	2	4	4	2	3	4	4	3	4	2	4	4	5	3	4	4	3	2	4	4	4	5	3	4	4	3	2	4	3	4	4	4	3	4	5	5	4	3	5	3	1
1	2	2	1	2	5	5	5	5	5	5	4	4	4	4	4	3	4	2	4	2	2	5	4	4	4	5	3	3	3	2	2	3	3	2	2	3	2	2	2	2	2	2	2	2	1
1	2	1	2	2	4	4	4	4	4	4	4	4	4	4	4	2	2	2	3	2	3	3	3	3	2	3	3	3	2	2	2	3	3	3	3	2	2	3	2	2	2	3	2	2	1
2	1	1	1	2	4	4	4	4	4	3	4	4	3	4	3	4	4	4	3	4	3	2	4	4	4	4	4	3	3	2	2	4	3	2	3	2	2	3	3	2	3	2	2	3	1
2	2	2	2	2	3	4	4	2	3	2	3	3	4	4	2	2	4	4	4	4	4	3	3	2	3	4	3	1	1	1	1	1	1	1	1	1	1	1	1	1	1	1	1	4	1
2	2	4	1	2	4	5	4	5	5	2	3	4	5	5	5	3	4	3	4	2	1	2	3	4	3	5	4	5	5	4	3	5	4	3	5	5	2	3	2	4	4	2	2	2	1
2	2	1	1	2	3	4	4	3	4	4	4	4	3	3	4	4	4	2	4	2	2	4	5	4	2	4	4	2	2	2	1	4	4	3	3	4	2	5	3	3	2	3	2	2	1
1	2	1	2	2	4	5	4	5	5	5	5	5	5	3	4	3	4	4	3	2	2	4	4	3	2	4	4	3	3	2	2	3	4	5	4	3	2	3	2	2	3	2	2	2	1
2	1	1	2	2	4	4	5	4	5	4	4	5	5	4	4	4	4	2	2	2	2	2	2	4	3	4	2	3	3	3	4	2	3	4	2	4	3	2	3	2	2	2	4	2	1
1	2	1	1	2	5	5	4	4	5	4	4	5	3	5	5	1	4	2	2	1	2	2	3	4	1	2	1	2	1	1	3	3	2	2	3	4	4	2	5	2	3	3	3	3	1
2	2	1	1	2	4	4	2	4	4	2	2	2	4	4	4	4	4	2	4	3	4	4	4	4	2	4	4	3	2	2	2	3	3	4	3	4	2	2	3	2	2	2	3	2	1
1	2	1	2	3	5	4	5	4	5	2	5	4	5	5	4	1	2	2	1	2	2	5	4	5	1	2	1	2	3	2	3	2	4	2	1	3	2	3	2	3	2	3	2	3	1
1	1	1	2	1	3	4	4	4	2	2	3	4	4	4	4	4	4	4	2	3	3	4	4	4	3	4	4	5	1	2	4	3	4	4	4	4	4	5	5	4	4	3	4	3	1
1	2	1	1	1	4	4	4	4	4	3	3	3	4	4	4	2	4	4	3	2	2	4	4	4	4	5	2	5	1	4	1	5	5	4	4	5	1	5	5	3	2	2	2	2	1
2	2	2	1	3	3	4	5	5	4	2	1	4	4	3	5	4	5	2	1	1	2	4	3	5	1	4	5	1	1	2	3	1	2	3	1	2	3	2	1	2	3	3	1	2	1
1	2	1	2	2	4	4	5	3	4	3	4	4	4	4	5	3	4	4	3	2	2	4	4	4	2	2	2	4	4	4	5	5	5	4	3	3	3	3	3	3	3	3	3	3	1
2	2	1	1	2	3	3	3	3	3	4	2	3	2	2	4	3	3	3	2	4	4	5	5	5	5	5	4	3	3	3	4	3	4	2	3	3	4	3	3	3	2	2	3	3	1
1	2	1	1	1	4	4	4	4	3	3	4	4	4	4	4	2	2	2	2	2	2	2	2	2	2	2	2	1	1	1	1	1	1	1	1	1	1	1	1	1	1	1	1	3	1
1	1	1	2	2	4	4	4	5	4	2	2	4	5	4	4	2	4	2	4	4	5	4	4	2	3	4	4	3	2	2	3	2	3	2	2	2	4	2	3	3	2	2	2	3	1
2	2	1	2	1	3	4	2	3	3	4	2	3	2	4	4	3	2	2	2	4	3	4	4	4	3	4	3	5	4	5	6	5	4	1	6	6	6	5	6	3	1	2	2	2	1
1	2	1	2	2	3	3	3	3	3	3	3	3	4	3	3	4	4	4	3	3	3	4	4	4	4	4	4	3	4	3	3	4	3	4	4	4	4	4	4	4	4	3	4	3	1
2	2	1	1	1	5	4	5	5	4	4	3	4	5	5	5	1	4	3	2	2	3	4	4	5	1	4	4	2	2	3	1	2	3	4	5	3	3	4	3	2	2	4	2	1	1
2	2	2	1	2	4	4	2	3	4	3	3	3	4	3	2	4	4	2	2	2	4	3	3	3	2	4	3	2	3	2	3	4	2	3	2	4	5	5	5	2	3	4	2	2	1
2	2	1	1	2	3	3	4	2	1	2	4	4	3	2	1	4	5	4	2	4	4	5	4	5	3	5	5	1	1	2	1	2	3	3	3	4	3	3	4	4	4	3	2	3	1
2	2	1	1	2	4	5	4	4	5	4	4	4	5	4	5	2	2	3	3	2	1	3	2	3	2	2	1	3	4	3	3	2	4	2	2	3	2	3	3	2	3	2	2	2	1
1	2	1	1	2	3	3	2	3	3	3	1	2	2	2	4	3	5	5	3	4	4	5	5	5	5	5	5	2	2	1	2	1	3	5	3	4	2	2	2	2	4	4	4	3	1
1	2	1	1	2	4	4	4	5	3	4	3	3	4	4	4	4	4	3	4	3	4	4	4	3	3	4	4	4	1	1	2	2	3	2	2	1	1	1	2	1	2	2	1	3	1
2	2	3	1	2	4	5	4	4	5	2	4	5	5	3	4	5	5	4	2	5	5	4	2	2	4	5	4	3	3	2	4	4	4	3	5	2	2	3	3	1	4	2	4	3	1
2	2	1	2	2	4	4	5	4	4	3	4	4	4	2	5	5	4	2	4	4	2	4	4	3	2	5	5	5	3	2	4	5	4	2	4	3	2	1	2	2	1	2	2	2	1
2	1	1	2	2	4	5	5	3	5	5	5	4	4	5	4	4	4	2	1	1	4	4	5	5	2	4	4	4	5	5	5	3	4	6	2	3	3	2	5	3	3	4	4	3	1
2	1	1	2	2	1	1	2	1	2	2	3	3	4	2	2	4	4	5	2	5	5	3	3	3	4	4	4	3	2	2	2	2	3	2	4	2	2	2	2	3	2	2	1	8	0
2	1	1	2	2	4	3	2	4	3	2	3	3	4	4	2	4	4	4	2	4	2	2	4	4	3	4	3	5	4	1	4	5	4	5	4	5	5	4	4	4	4	4	4	2	1
1	2	2	2	2	2	1	2	2	1	1	2	2	2	2	2	5	5	4	5	4	4	5	5	5	4	5	5	2	3	3	2	4	4	6	4	5	2	3	3	4	4	5	5	8	0
1	2	1	2	2	5	4	3	4	4	4	3	4	4	4	4	4	4	2	3	4	3	3	4	3	3	2	2	2	3	3	2	2	2	3	2	3	2	3	2	3	2	2	3	2	1
2	2	1	2	2	4	4	2	2	3	2	3	4	4	2	2	4	4	2	2	4	4	4	4	4	3	5	4	1	2	3	2	3	3	2	5	4	4	3	2	2	2	4	2	2	1
2	2	1	2	2	3	3	2	2	3	2	2	4	4	4	4	4	3	3	2	4	4	4	4	4	4	4	3	3	3	3	1	3	3	3	2	4	4	4	4	4	4	3	4	8	0
2	2	1	1	2	1	1	4	1	3	1	1	3	4	3	2	4	5	2	4	5	5	4	4	4	5	5	5	4	2	2	2	1	4	5	4	1	1	2	3	1	2	3	4	2	1
1	2	2	1	2	5	5	5	5	5	5	5	5	5	4	5	2	3	4	3	3	2	4	4	2	3	4	1	1	1	1	1	1	1	2	2	3	3	3	2	3	3	2	4	2	1
2	1	1	2	2	4	4	4	4	4	2	4	4	3	2	4	4	5	2	4	2	2	4	4	4	5	5	5	3	3	2	2	3	2	3	3	3	3	3	3	3	3	3	3	2	1
1	2	1	1	2	5	5	5	3	4	3	4	4	5	5	5	2	2	1	2	1	2	4	4	5	2	4	4	2	3	3	4	3	2	3	3	4	4	4	3	3	2	3	4	2	1
1	1	1	1	1	3	3	5	5	5	3	3	5	3	4	5	1	3	3	5	1	3	4	4	1	1	3	1	3	3	4	1	2	2	3	2	3	4	4	3	4	4	3	5	2	1
2	2	1	1	2	4	3	2	2	4	2	2	4	4	4	4	4	4	2	3	3	4	4	4	4	4	4	3	3	2	2	2	4	3	2	4	5	5	4	2	4	4	2	2	2	1
2	2	1	2	3	2	4	2	2	4	1	1	1	4	2	4	5	5	5	5	5	5	5	5	5	4	5	5	3	3	1	3	4	1	3	3	3	3	3	3	1	1	1	1	3	1
2	2	1	1	2	3	2	4	2	2	1	4	3	4	2	2	5	5	2	2	3	2	2	4	4	5	5	4	4	2	2	5	5	5	5	5	2	3	4	4	5	4	3	6	8	0
2	2	1	1	2	3	3	2	2	2	2	1	1	4	2	4	5	5	1	2	3	3	4	4	4	4	5	4	3	2	2	1	3	2	2	4	3	3	3	1	2	2	3	6	3	1
2	2	2	1	1	4	4	4	4	5	3	4	4	4	4	4	3	4	3	4	3	3	4	4	4	4	5	4	4	3	3	3	3	3	4	4	4	5	4	4	4	4	4	4	2	1
2	2	1	2	2	4	4	4	4	4	2	3	4	4	4	4	3	5	3	4	3	3	4	4	4	5	5	4	4	3	3	3	4	4	3	4	5	4	4	5	5	4	4	5	3	1
2	2	1	1	2	5	5	4	4	5	4	4	5	5	5	5	5	4	4	2	2	4	4	5	4	2	4	1	4	3	4	5	4	4	5	3	3	4	4	4	4	4	3	1	2	1
1	2	1	1	2	4	5	4	5	4	5	4	3	5	4	4	5	4	2	2	3	2	4	5	4	3	4	2	2	4	3	2	5	3	4	2	3	4	3	4	3	3	2	2	2	1
2	2	1	1	2	2	2	4	3	2	4	3	4	2	2	3	5	5	4	4	4	4	4	4	5	4	5	4	3	3	2	2	4	4	3	4	1	2	1	2	3	2	2	3	3	1
2	2	1	1	2	3	3	4	3	3	3	3	3	3	3	2	3	4	3	3	3	3	3	3	3	3	4	4	4	2	2	2	3	3	3	3	2	2	2	2	2	3	2	2	3	1
2	2	1	1	2	3	4	4	5	4	2	3	4	4	4	4	2	4	2	4	3	2	2	4	4	5	5	3	3	2	4	2	3	2	2	4	3	2	3	2	2	3	2	4	2	1
2	1	1	2	1	3	4	2	4	3	2	3	4	4	3	2	4	3	3	2	3	2	2	4	2	3	5	3	6	4	2	2	3	1	2	3	4	3	3	2	2	2	2	2	2	1
2	2	1	1	2	3	4	3	3	4	3	4	4	4	3	4	2	3	2	2	2	2	2	2	2	2	3	3	3	3	2	2	3	4	2	4	4	4	3	4	4	4	4	4	3	1
2	2	1	2	3	3	3	4	3	3	2	3	4	2	4	2	5	5	3	4	5	5	4	4	3	5	5	4	5	4	4	4	5	5	4	5	4	4	4	3	3	3	3	2	4	1
1	2	1	1	2	4	4	5	5	5	5	3	4	5	4	5	4	4	2	2	2	2	4	4	4	2	4	2	5	5	4	5	5	5	5	3	5	4	5	5	3	5	5	4	2	1
2	2	1	2	2	4	4	2	4	4	1	3	4	4	2	1	2	1	2	4	2	2	4	3	4	2	5	2	4	4	3	2	3	4	3	5	4	2	4	2	2	3	4	4	2	1
1	2	1	2	2	4	4	3	3	4	3	3	3	3	3	3	3	3	2	3	2	3	3	3	3	3	3	3	4	3	3	3	2	3	2	2	2	3	3	3	3	3	3	3	2	1
2	2	4	2	2	5	5	4	5	5	5	4	4	4	5	4	2	1	3	1	1	1	2	2	2	2	2	2	5	4	5	4	1	1	2	1	4	2	2	2	1	1	1	1	2	1
2	2	1	1	2	3	4	3	4	4	3	3	4	3	3	4	2	4	2	2	3	3	2	2	3	2	3	3	4	4	4	3	3	4	4	4	2	2	3	3	2	2	3	3	2	1
1	2	1	2	2	5	4	4	5	4	4	4	4	4	5	4	1	2	2	2	2	2	2	4	2	2	4	2	6	6	5	4	1	2	1	3	4	4	3	2	2	3	3	2	2	1
2	2	1	1	2	3	4	2	2	3	2	2	4	2	3	4	4	5	3	3	4	4	2	3	5	4	5	4	4	3	3	2	4	4	4	5	5	2	1	2	2	2	3	2	2	1
2	2	1	1	2	4	4	3	3	4	2	3	4	4	5	5	4	4	2	3	3	3	4	4	4	4	5	4	4	3	4	4	5	4	4	4	4	4	4	3	4	3	4	4	2	1
1	2	1	2	2	4	5	5	4	5	4	3	4	4	3	4	2	2	3	1	1	2	4	4	5	4	5	3	2	3	4	3	4	2	5	3	4	3	2	5	4	3	5	4	2	1
2	2	1	2	3	5	5	5	4	4	2	4	4	5	3	4	4	5	4	4	2	4	4	2	4	4	5	4	4	3	1	1	4	2	3	3	4	1	2	3	3	2	3	3	3	1
2	2	1	2	2	4	4	5	3	4	2	3	4	4	3	4	5	4	5	3	3	2	4	4	5	2	5	4	4	3	2	4	5	3	5	5	4	5	2	3	4	2	4	5	3	1
1	1	1	2	2	4	5	4	3	4	2	3	3	4	3	4	4	5	3	4	3	2	4	4	4	4	5	3	2	3	4	2	2	2	2	4	4	3	2	4	4	2	2	2	2	1
2	2	1	1	2	4	5	4	3	4	2	3	4	3	4	4	3	4	4	3	2	3	5	5	4	4	5	4	3	2	2	2	3	4	4	2	2	1	2	4	2	4	3	3	3	1
2	2	1	1	2	5	5	5	3	4	3	5	5	4	5	5	4	4	4	5	3	1	4	4	5	3	1	4	4	1	3	1	3	2	2	2	3	4	4	4	3	4	3	1	1	1
2	2	1	2	2	5	4	4	3	4	4	4	4	3	3	3	3	4	4	2	3	4	2	4	3	3	5	4	3	1	1	1	5	4	4	4	4	6	1	3	2	2	1	1	2	1
1	2	1	2	2	5	5	3	4	5	2	4	4	3	4	5	3	3	3	4	2	2	4	4	3	4	4	3	5	4	5	4	2	3	5	2	4	4	5	4	2	4	3	2	2	1
1	2	1	2	2	4	5	5	5	5	3	4	4	5	4	4	3	4	2	3	3	2	4	4	4	3	3	3	1	1	2	2	2	1	2	3	3	1	2	2	3	4	2	2	3	1
2	2	1	1	3	4	4	4	4	5	5	5	4	4	4	4	2	3	4	1	4	4	4	5	4	4	5	3	3	3	3	3	4	2	3	3	3	2	4	2	3	3	2	2	2	1
2	2	1	2	2	3	4	3	2	3	2	1	3	4	3	4	4	5	4	3	5	5	5	5	5	4	5	5	5	4	5	4	5	5	5	6	5	4	4	4	4	5	5	5	3	1
2	2	1	2	2	5	5	5	4	4	4	5	4	3	3	5	2	4	4	3	3	2	3	2	3	2	4	4	4	1	5	1	5	5	3	4	3	2	3	1	2	1	2	1	1	1
2	2	1	1	2	2	2	1	2	4	4	2	4	2	4	1	5	5	1	4	4	4	2	4	5	5	5	4	4	4	4	5	5	3	4	4	4	3	2	2	3	2	2	2	8	0
1	2	1	2	3	2	4	4	3	3	2	3	4	3	4	4	2	4	4	4	3	3	4	5	4	5	4	4	3	3	2	2	4	3	4	3	2	2	3	2	2	2	2	2	3	1
2	2	1	2	2	3	4	3	4	4	3	4	4	4	3	4	4	4	3	3	2	2	4	4	4	3	3	4	4	5	5	5	5	5	5	4	6	5	6	5	6	5	6	5	2	1
2	2	1	1	2	3	4	2	3	3	2	2	2	4	2	2	4	4	4	4	4	4	4	4	4	4	5	4	5	4	2	1	2	4	3	4	2	3	2	3	1	2	3	2	3	1
1	1	1	2	2	4	4	2	4	4	2	3	3	3	4	4	4	4	3	2	2	1	4	4	2	2	4	1	3	2	1	1	4	4	4	5	2	2	2	1	4	2	4	4	3	1
2	2	2	2	3	2	1	1	1	1	1	4	4	4	2	4	5	5	4	2	5	5	5	5	5	5	5	5	1	1	1	1	1	1	1	3	1	1	1	1	3	3	1	3	8	0
2	2	1	1	2	3	4	2	2	2	2	4	4	4	4	4	4	4	4	3	3	3	4	4	4	4	5	4	3	1	2	2	3	3	2	3	2	2	2	2	2	3	2	3	8	0
2	2	1	2	3	4	4	3	4	3	2	4	4	3	3	4	4	4	3	4	3	3	3	4	4	4	4	3	5	5	4	4	4	3	4	4	2	3	3	3	2	3	2	2	2	1
1	2	2	1	2	4	3	4	4	4	3	2	3	2	4	4	4	4	3	4	3	2	5	4	4	4	3	3	4	4	4	3	3	3	3	2	2	2	2	3	2	2	3	3	2	1
2	2	1	2	2	4	5	4	5	4	2	4	2	4	4	4	2	5	3	3	5	4	4	5	3	4	5	4	5	2	3	2	4	2	3	5	3	1	2	1	4	2	2	5	3	1
2	2	1	2	2	1	2	3	5	4	5	3	4	5	4	5	4	5	1	2	3	4	5	4	5	4	5	4	3	2	3	2	4	5	2	3	5	6	4	5	4	5	4	3	2	1
2	2	1	2	2	4	4	4	4	3	4	4	5	5	5	5	4	4	5	3	4	3	5	5	5	4	5	5	5	4	3	2	4	2	3	3	4	3	4	5	4	5	4	4	7	1
2	2	1	2	2	4	5	5	4	3	4	2	4	5	5	4	5	3	2	3	4	5	4	5	5	4	5	4	3	2	2	3	4	3	4	5	2	3	2	3	4	3	3	2	2	1
2	2	1	1	2	5	5	4	4	4	4	2	4	4	2	4	2	2	2	4	3	2	5	4	4	3	5	4	4	4	3	4	3	3	4	4	3	4	4	3	3	3	4	4	3	1
2	1	4	2	2	4	3	4	5	4	4	3	2	3	3	4	2	3	2	2	2	2	1	3	2	3	3	2	2	2	1	1	2	1	1	2	2	3	2	2	3	2	2	3	2	1
1	2	1	2	3	4	5	5	4	4	5	4	4	5	5	5	1	2	2	1	2	2	1	2	2	1	1	2	3	2	3	2	2	3	3	2	4	3	3	4	3	4	4	3	2	1
2	2	1	2	2	3	4	2	2	3	2	2	3	2	1	4	2	5	1	3	4	2	1	4	4	5	5	5	3	3	3	2	3	3	3	5	2	3	3	2	4	4	4	5	2	1
2	2	1	1	2	5	5	4	5	4	4	5	4	5	4	5	1	2	2	1	2	3	2	4	2	1	2	1	4	4	5	3	3	3	4	3	5	3	4	4	2	3	3	2	3	1
2	1	1	2	2	2	4	1	3	4	1	3	2	4	3	1	2	4	4	2	5	3	3	2	4	4	5	5	2	2	1	1	4	1	2	4	2	2	1	2	1	3	3	2	8	0
2	2	1	2	2	4	5	5	5	5	4	4	5	4	4	4	5	4	1	3	2	2	2	4	5	4	5	4	4	3	4	2	2	4	5	3	4	4	5	4	4	4	5	5	2	1
2	1	1	2	3	3	4	1	4	4	2	4	4	4	3	2	5	5	5	4	3	4	2	3	4	4	5	5	5	1	1	4	6	4	4	6	5	4	3	3	5	4	3	5	8	0
2	2	1	2	2	4	4	3	4	4	4	3	4	3	3	3	4	2	3	2	2	2	2	4	4	4	4	2	4	2	2	2	3	3	3	4	2	3	2	3	3	2	2	3	2	1
2	2	3	2	2	4	5	4	5	3	4	5	4	3	5	4	2	2	2	1	3	1	4	4	4	5	3	4	3	3	2	3	4	3	2	4	3	2	4	3	2	4	3	3	2	1
2	2	1	1	2	2	2	1	4	4	4	1	2	1	3	4	5	5	4	4	5	5	5	5	5	4	5	4	5	3	4	4	6	4	5	6	4	3	5	4	5	6	5	6	2	1
2	2	1	1	2	3	4	4	4	4	2	2	2	4	2	4	4	4	4	4	2	4	4	4	4	4	4	4	3	3	3	3	3	3	3	3	3	3	3	3	3	3	3	3	3	1
1	2	1	1	2	4	5	4	5	4	4	3	4	5	4	5	2	4	4	2	2	2	4	2	2	2	4	2	4	4	3	1	3	3	2	2	3	2	2	2	3	3	2	2	3	1
2	2	1	2	2	5	5	5	5	5	1	3	5	5	5	5	2	4	5	3	3	4	4	4	2	2	5	4	2	2	2	2	2	2	2	2	4	3	4	2	2	2	3	4	1	1
1	2	1	1	3	4	4	5	3	4	5	4	4	4	4	5	2	1	3	1	2	2	3	2	2	3	5	4	2	3	2	1	2	3	3	4	2	2	3	5	3	3	2	2	2	1
1	2	1	2	2	4	4	3	3	4	3	4	4	5	5	5	3	4	3	4	3	2	4	3	3	2	5	4	5	4	4	3	4	4	3	3	3	3	2	3	3	3	3	3	3	1
2	2	1	2	2	4	4	3	3	2	1	4	5	5	3	2	5	4	2	4	2	4	5	5	5	2	5	5	1	2	1	1	2	2	3	3	2	2	2	6	6	3	2	2	2	1
2	2	1	2	2	3	4	4	4	2	2	2	4	4	4	4	5	4	4	4	4	4	4	4	4	5	4	4	4	4	4	4	5	4	3	3	5	5	5	5	5	5	5	5	3	1
1	2	1	1	2	4	5	4	5	4	2	4	4	5	5	4	2	3	4	2	1	2	2	1	2	1	2	1	3	2	2	1	1	3	1	3	3	4	4	3	3	4	2	4	3	1
1	2	1	1	2	5	4	4	4	5	4	2	2	4	4	4	2	4	4	2	2	1	4	4	3	2	4	2	3	2	2	2	3	1	2	3	4	4	3	2	3	2	3	3	1	1
2	1	1	2	2	3	4	4	2	2	1	4	5	4	4	4	5	5	4	4	5	4	5	5	4	4	5	4	5	4	2	1	5	4	4	5	3	3	1	2	2	2	1	4	3	1
2	2	1	2	3	5	5	4	5	5	3	5	5	4	4	4	3	3	4	4	4	4	4	4	3	2	4	3	2	2	2	2	2	2	2	2	2	1	1	1	2	2	2	1	2	1
2	2	1	2	2	4	4	5	4	4	1	4	4	4	4	4	5	5	5	2	5	3	4	3	5	5	5	5	5	4	3	4	6	5	3	5	3	3	3	2	1	2	2	5	8	0
1	2	1	1	2	5	4	3	5	4	3	4	3	4	4	5	2	1	2	2	1	1	3	2	3	1	3	3	2	2	1	1	1	2	2	2	3	1	2	2	1	1	3	1	2	1
1	2	1	2	2	5	5	4	4	4	2	3	4	1	5	5	3	4	2	3	2	2	5	5	4	4	5	3	4	3	4	5	3	3	4	4	4	3	4	4	4	4	4	3	2	1
2	2	1	1	2	3	3	2	3	2	2	3	4	4	3	4	2	4	2	3	3	4	3	3	2	2	4	5	2	3	3	2	4	3	4	2	3	2	4	3	2	3	3	4	2	1
2	2	1	1	2	5	4	2	2	2	2	4	4	5	4	5	4	4	5	4	4	4	5	3	4	4	5	4	1	2	1	2	2	2	2	2	3	3	2	2	1	1	3	1	2	1
1	2	1	1	2	4	4	4	5	5	3	4	4	5	5	4	3	4	3	4	2	2	4	4	4	4	4	4	5	1	4	5	3	4	6	5	6	6	5	6	5	5	6	5	2	1
1	2	1	2	2	5	5	5	5	5	5	5	5	5	5	5	2	4	5	2	2	2	2	2	2	2	4	2	1	1	1	1	1	1	1	1	3	1	2	2	1	1	2	2	3	1
2	2	1	2	2	3	4	3	3	3	2	3	3	3	3	2	4	4	3	4	3	4	4	4	4	4	4	4	3	4	4	3	4	4	3	4	4	3	2	3	3	2	2	3	3	1
1	2	1	2	2	5	5	4	4	5	4	3	4	5	5	4	1	4	2	1	1	3	4	5	5	2	4	3	5	5	3	2	4	5	4	5	4	4	3	5	3	4	5	4	2	1
1	2	1	2	2	4	5	3	4	5	4	3	5	3	5	5	2	3	4	1	2	3	4	4	4	2	3	2	4	4	4	3	5	4	3	4	3	4	2	2	3	3	3	2	2	1
1	2	1	2	3	4	5	4	4	4	3	4	4	5	5	5	2	2	3	2	2	2	1	2	2	1	1	1	2	1	1	1	2	2	1	1	1	1	1	1	1	1	2	1	2	1
2	2	1	1	2	4	5	4	3	5	3	4	4	5	2	4	2	4	2	2	5	4	4	5	4	3	4	4	2	3	2	3	3	2	4	4	4	3	4	4	2	3	3	2	2	1
1	2	1	2	3	4	4	5	5	4	4	3	3	2	4	4	4	5	4	2	4	4	5	4	4	4	5	3	2	2	2	2	2	2	4	4	4	2	2	2	3	2	2	3	2	1
2	2	1	2	2	4	4	4	3	2	4	3	4	2	4	4	2	4	1	2	3	2	4	4	2	2	4	3	4	1	2	5	1	1	2	2	3	2	2	3	1	1	2	4	3	1
2	1	1	2	1	4	4	2	2	4	2	1	3	4	3	4	3	5	4	3	4	4	5	5	5	4	5	4	4	2	3	2	2	3	3	4	4	2	2	2	4	3	4	4	2	1
2	2	1	1	2	4	5	2	4	5	4	4	4	4	2	5	1	2	1	1	2	2	4	5	5	2	5	2	2	1	3	2	3	3	4	4	1	2	3	2	1	1	3	1	2	1
2	2	1	2	2	4	4	5	4	4	4	4	5	4	4	5	1	2	1	2	2	1	2	1	2	2	2	1	5	4	4	3	2	3	2	2	4	5	3	4	2	3	2	2	2	1
2	2	1	1	2	3	4	4	3	1	2	2	2	3	5	4	5	5	1	4	4	5	5	4	5	5	5	3	4	4	5	4	3	5	3	5	1	2	1	2	1	1	2	1	2	1
1	2	1	1	2	4	4	5	5	4	4	4	4	5	4	4	4	2	2	2	2	2	2	2	2	2	2	2	2	2	3	3	3	3	4	2	2	2	2	2	3	2	3	3	2	1
2	2	1	2	2	4	5	3	3	1	1	1	2	3	1	1	2	1	5	5	5	5	5	5	5	5	5	5	5	5	4	1	1	2	5	5	2	2	2	1	1	2	2	1	2	1
1	2	1	1	2	5	4	4	4	4	3	2	3	3	4	3	3	4	4	3	4	3	5	4	3	3	2	3	3	4	3	4	2	2	4	1	3	4	2	2	4	3	3	2	3	1
2	2	1	2	2	2	4	4	1	4	2	2	4	4	3	4	5	5	5	4	3	4	4	4	5	4	5	4	4	4	3	4	6	3	3	6	5	4	3	3	3	4	3	5	7	1
2	2	1	2	2	4	5	4	3	4	3	4	4	5	4	4	2	2	3	2	1	2	2	1	2	2	4	3	5	4	3	3	4	3	4	4	5	5	4	4	3	3	2	3	3	1
2	2	1	2	3	2	1	3	2	2	1	3	2	2	3	3	4	5	4	2	2	1	3	3	3	4	5	4	4	4	3	4	3	5	3	4	4	3	2	4	2	5	4	4	8	0
2	2	1	2	2	2	2	1	2	4	1	4	1	4	1	1	4	4	1	2	4	4	5	4	4	4	5	5	4	3	3	2	1	4	4	5	2	1	2	2	4	4	2	5	8	0
2	2	1	2	2	4	4	5	5	5	4	5	4	4	4	4	4	4	4	4	4	4	5	5	5	4	5	4	2	2	3	3	2	3	2	3	4	5	4	3	4	4	2	3	3	1
2	2	1	1	2	2	4	2	3	4	1	2	4	2	3	4	4	4	4	5	4	5	4	4	4	5	5	5	2	2	2	1	2	4	5	6	3	3	3	4	5	5	3	5	3	1
2	1	1	2	3	3	2	2	3	3	2	4	4	4	3	4	3	4	4	3	4	4	4	4	4	3	4	4	3	3	3	1	4	4	2	3	4	4	3	3	2	1	1	2	6	1
1	2	1	1	3	4	4	4	4	5	5	3	4	4	5	4	4	4	3	4	3	3	4	4	5	4	5	3	1	1	1	1	1	1	3	2	1	1	2	1	2	2	2	1	2	1
2	2	1	2	2	4	5	5	4	5	4	4	5	4	5	5	2	2	2	3	2	1	4	4	5	2	4	3	5	5	4	3	6	4	5	5	3	5	3	3	4	2	4	5	2	1
2	2	1	1	2	5	5	5	5	5	4	2	4	5	3	5	5	2	4	5	5	5	5	5	5	5	5	5	5	5	5	5	4	4	3	3	5	5	2	5	4	4	4	6	2	1
1	2	1	2	2	3	4	2	3	4	3	3	4	3	2	4	4	5	3	4	2	2	5	3	4	2	4	4	2	1	2	1	3	1	4	2	2	1	2	3	2	2	2	1	2	1
2	1	2	2	2	3	3	4	1	1	1	4	3	4	3	4	5	5	5	5	3	3	5	4	3	5	5	5	5	5	5	1	5	5	4	5	2	3	3	2	2	2	2	5	8	0
2	2	1	1	2	3	4	4	4	4	2	4	4	5	4	5	2	4	3	4	2	2	5	4	4	4	5	3	4	2	2	3	3	2	1	2	4	3	2	1	2	1	2	2	2	1
2	2	1	2	2	4	4	3	3	4	2	2	4	4	5	4	5	4	4	4	4	2	4	5	4	3	5	4	3	2	3	3	4	4	5	5	4	3	2	4	3	3	5	5	3	1
2	2	1	2	2	4	4	4	4	5	1	3	3	5	4	4	3	4	4	2	3	2	2	2	3	3	4	3	1	2	1	1	4	3	2	4	4	1	1	2	1	4	3	1	2	1
2	2	1	1	2	3	4	3	4	4	2	3	3	4	3	4	3	4	4	2	2	3	4	4	3	4	5	4	2	3	2	2	3	3	3	4	2	2	1	2	1	2	2	3	2	1
1	2	1	2	2	4	3	2	4	5	2	4	4	3	4	5	2	4	4	3	2	2	3	2	2	3	2	2	3	2	3	2	2	2	3	3	2	2	3	2	3	2	3	2	2	1
2	2	1	1	3	4	4	4	2	4	2	4	4	2	4	4	4	4	2	2	4	4	4	4	4	4	5	5	2	2	4	1	3	2	3	4	2	2	4	2	3	3	2	5	2	1
1	2	1	2	3	5	4	4	5	5	4	4	5	5	4	5	1	2	1	1	2	2	1	2	2	1	2	1	4	5	4	3	5	4	3	3	6	4	5	4	5	3	3	2	2	1
1	2	2	2	3	4	4	4	4	4	4	4	4	4	4	4	4	4	3	4	3	3	4	4	4	4	4	1	5	5	4	4	4	4	4	4	3	3	3	3	3	3	3	3	2	1
2	2	1	1	3	3	4	3	3	3	2	2	3	3	3	4	3	3	3	3	3	3	4	4	4	3	4	3	3	2	2	2	3	2	2	3	2	2	2	2	2	2	3	2	3	1
2	2	1	2	2	2	2	2	2	2	1	3	1	1	1	1	3	4	2	2	2	3	2	3	3	3	4	2	1	2	1	1	1	1	1	1	2	2	2	2	2	2	2	2	2	1
2	2	1	2	3	4	4	3	2	4	4	4	4	4	4	4	4	4	2	2	2	2	2	2	2	2	4	4	4	4	4	4	4	4	4	4	5	5	5	5	4	4	4	4	2	1
2	2	1	2	2	2	4	4	4	4	4	4	4	4	2	4	3	4	4	4	2	4	4	4	4	4	5	4	4	1	2	1	1	2	1	3	2	1	2	1	3	2	2	3	3	1
2	2	1	2	2	3	2	4	3	4	2	4	3	4	2	2	4	4	4	4	4	4	4	4	2	4	5	4	2	1	1	3	4	4	4	4	3	1	1	2	3	4	3	4	8	0
2	2	1	1	2	3	3	4	3	4	3	3	3	4	2	4	4	3	2	2	2	3	1	2	2	2	4	3	3	2	2	2	2	2	2	2	2	2	2	2	2	2	2	2	3	1
1	1	2	2	2	3	5	4	3	3	2	4	5	5	3	5	3	4	3	1	4	3	4	4	4	2	4	2	1	2	3	1	2	1	1	1	1	1	1	1	1	1	1	1	2	1
2	2	2	1	3	5	5	5	5	3	1	1	5	3	4	4	1	3	1	1	2	1	4	4	4	2	2	1	4	4	4	4	5	5	4	4	4	4	4	5	5	4	4	4	2	1
2	2	2	2	2	4	5	4	5	4	3	2	4	2	4	5	2	5	4	1	2	2	4	5	4	2	4	4	4	4	2	2	2	1	4	4	5	4	4	1	4	2	3	2	2	1
2	2	2	2	2	4	4	4	4	3	2	3	3	2	3	4	2	4	2	2	2	3	4	4	5	2	5	2	3	2	4	3	3	3	3	2	4	3	3	2	4	3	2	4	2	1
2	2	2	2	2	2	4	1	3	4	2	2	3	3	2	4	4	4	1	3	3	3	3	4	4	3	5	5	4	4	4	3	3	4	5	5	4	4	3	2	3	4	4	5	2	1
1	2	2	2	2	5	4	4	4	4	4	4	4	4	3	4	3	3	2	3	3	3	3	4	4	3	4	3	2	3	2	2	2	2	2	2	2	2	2	2	1	1	2	2	2	1
1	2	1	1	2	5	5	5	5	4	2	4	4	2	4	4	3	3	3	2	3	3	5	5	4	3	1	1	4	3	4	4	4	3	4	4	4	2	3	4	4	3	3	3	2	1
2	2	2	2	2	3	3	2	2	3	2	2	3	4	2	2	3	4	4	2	3	2	4	4	3	3	3	3	5	5	5	1	5	2	2	3	4	4	4	2	4	2	3	3	2	1
2	2	2	2	1	2	4	4	5	2	4	2	5	4	4	5	2	5	4	1	5	1	1	4	4	2	4	1	5	2	2	4	3	2	6	4	3	2	3	4	2	3	6	2	2	1
2	2	4	2	2	5	5	4	5	4	3	4	4	5	4	5	2	1	2	1	1	2	3	1	2	1	1	2	5	5	4	4	5	4	3	5	4	3	4	5	4	5	4	5	2	1
2	2	2	2	2	4	4	4	5	3	2	3	4	4	4	5	4	4	3	4	2	3	5	4	4	2	4	4	5	4	4	4	5	5	4	5	4	4	4	5	5	4	3	4	2	1
1	2	2	1	2	5	5	4	4	3	2	2	3	4	3	4	3	4	4	2	2	2	4	4	4	2	3	2	3	3	3	3	4	3	2	3	2	2	3	3	2	2	2	2	3	1
2	2	2	2	3	4	5	4	5	5	3	4	5	4	4	4	3	4	4	4	3	2	4	3	4	4	5	2	4	5	4	5	4	6	5	5	3	5	6	4	5	3	4	4	3	1
1	2	2	1	2	4	4	4	5	3	4	3	4	5	5	4	3	4	5	2	3	3	4	4	4	2	2	3	1	1	3	1	1	2	2	1	2	2	6	3	3	2	6	2	2	1
2	2	2	1	2	3	4	2	2	4	2	3	4	5	4	3	4	4	2	2	2	2	4	2	2	4	4	4	2	3	3	1	2	2	3	4	4	4	4	4	4	3	4	4	8	0
1	2	2	2	2	4	5	4	5	4	4	3	3	4	4	4	3	4	2	2	4	3	5	5	4	4	3	2	5	2	1	2	3	4	4	3	2	2	1	4	4	3	3	5	3	1
1	2	2	2	2	4	4	4	4	4	4	4	4	4	4	4	2	2	2	3	2	2	4	4	4	2	2	2	4	4	3	3	3	3	3	3	3	2	2	4	4	2	4	2	2	1
2	2	2	1	2	4	3	4	4	4	3	4	4	4	4	4	3	4	4	3	3	3	4	4	4	3	5	3	2	2	3	3	4	2	4	3	2	1	2	5	3	1	2	2	8	0
1	2	2	2	3	5	5	5	5	5	4	4	4	4	4	4	3	4	3	2	3	2	4	3	3	2	4	3	5	5	5	5	1	5	5	1	6	5	5	5	4	3	2	1	3	1
2	2	2	2	2	4	4	2	4	4	2	3	3	5	2	4	2	4	2	4	4	3	5	3	3	4	5	4	5	1	5	1	5	1	4	3	5	1	2	1	5	2	2	1	3	1
1	2	2	1	2	4	4	4	4	4	4	1	1	1	4	4	2	4	4	4	4	4	3	4	4	4	2	2	5	5	3	4	2	2	4	3	3	2	3	2	1	1	2	3	2	1
1	2	2	2	2	4	4	3	5	5	3	3	4	4	4	5	2	3	4	2	3	3	4	4	4	4	5	4	4	3	4	4	5	4	3	4	4	4	3	3	4	4	4	3	2	1
2	2	2	2	2	4	5	4	4	5	2	4	4	5	5	5	1	1	4	1	4	4	2	2	2	2	2	3	4	4	5	2	2	3	4	2	3	4	3	5	2	3	2	4	2	1
2	2	2	1	2	3	3	4	4	2	2	2	2	4	4	4	3	4	4	2	3	3	4	4	4	4	4	3	3	2	2	2	3	2	4	2	4	3	3	3	2	3	3	2	2	1
1	2	2	2	2	4	4	4	4	4	3	4	4	4	3	4	2	3	4	4	2	1	4	4	4	2	4	1	4	3	4	3	2	1	4	1	2	2	2	2	1	1	3	1	2	1
2	2	4	2	2	2	1	3	1	2	1	3	3	2	3	3	4	5	3	4	5	5	4	4	5	5	5	5	3	4	4	1	3	4	2	4	3	4	4	1	4	4	2	2	8	0
2	2	2	1	1	2	3	4	1	2	1	2	2	2	2	2	4	4	4	4	3	2	5	3	5	4	5	5	4	4	3	4	4	4	5	4	1	1	1	2	2	2	3	3	2	1
1	1	2	1	2	4	4	2	3	4	2	4	4	3	3	4	3	4	2	3	3	2	4	3	4	4	4	4	4	4	3	4	5	4	5	5	4	4	3	5	2	3	4	3	3	1
2	2	2	2	2	4	5	4	3	4	3	4	4	5	4	4	4	3	4	5	2	2	4	4	5	4	5	3	3	4	3	4	4	3	4	4	5	5	4	5	4	4	5	3	2	1
2	2	2	1	1	2	4	4	4	4	4	4	4	4	3	4	3	4	3	2	4	3	4	5	4	3	4	3	2	4	5	2	4	5	5	6	4	2	1	1	2	5	2	2	2	1
2	2	2	2	3	4	4	4	3	4	3	3	4	4	3	3	2	3	2	4	3	3	4	4	3	4	5	4	4	4	5	4	3	3	5	5	3	3	3	2	3	3	5	4	4	1
2	2	2	1	1	5	5	5	4	3	5	5	4	4	1	5	5	4	4	2	3	2	4	5	5	2	4	4	2	3	4	5	4	2	2	2	3	3	2	5	4	3	2	3	2	1
1	2	2	1	2	5	4	4	5	4	3	3	4	4	3	4	3	4	4	2	1	2	4	5	4	3	4	3	2	1	4	2	4	3	3	1	2	1	4	4	4	3	3	1	1	1
2	2	2	1	3	4	4	2	4	4	3	3	4	4	3	4	3	3	2	2	3	3	2	2	2	3	4	3	2	2	1	1	2	1	1	2	2	1	2	1	1	2	2	2	2	1
2	2	4	2	2	4	5	4	5	5	3	4	4	3	4	5	2	2	2	1	2	3	2	3	2	2	2	1	5	5	4	3	5	5	3	3	4	4	3	4	2	2	3	1	2	1
2	2	2	2	2	4	5	5	3	2	4	2	2	4	5	4	4	4	5	4	4	5	3	4	2	4	5	5	4	4	5	5	5	5	4	4	4	3	4	2	2	5	2	4	2	1
2	2	2	2	2	2	3	4	3	4	2	3	4	3	2	2	4	4	4	4	2	3	3	4	4	4	5	5	2	4	6	5	6	5	5	6	3	5	3	3	2	3	2	5	3	1
2	2	2	1	2	4	4	5	4	5	2	4	4	4	4	4	5	4	4	2	2	2	1	2	4	4	4	2	4	4	3	3	5	4	4	5	4	4	3	4	4	4	3	5	2	1
2	2	2	2	2	2	4	5	2	2	1	3	5	4	4	5	5	4	4	5	5	4	5	4	2	4	5	5	3	2	3	1	4	4	3	5	3	4	2	1	4	4	3	5	3	1
1	2	2	1	1	3	3	2	4	4	3	4	4	5	3	4	2	3	4	3	3	3	3	3	3	2	3	4	2	2	2	1	3	3	2	3	3	3	1	2	3	2	2	3	3	1
1	2	2	1	2	4	4	4	4	5	4	3	4	4	4	4	4	4	3	2	3	2	5	4	4	3	4	2	2	2	2	1	2	2	2	2	1	1	1	2	2	2	2	2	2	1
2	2	2	1	2	4	4	2	4	3	2	3	4	2	4	4	3	4	2	2	4	2	4	4	4	4	4	3	1	1	1	6	6	1	4	6	2	1	1	1	1	1	1	1	2	1
2	2	2	1	2	4	4	4	2	2	1	4	4	4	3	2	5	5	1	4	4	4	2	4	2	5	5	5	3	2	2	4	5	3	4	6	3	3	2	3	2	1	2	3	3	1
2	2	2	2	2	2	2	1	3	4	3	3	4	3	4	4	5	5	4	4	4	2	5	5	5	5	5	5	5	4	2	3	6	6	4	6	4	3	2	4	3	1	3	4	8	0
1	2	2	1	1	4	5	4	3	3	2	2	2	3	3	4	5	5	4	5	3	3	5	5	4	3	2	4	4	1	1	1	3	1	5	1	3	2	1	2	1	1	3	2	2	1
2	2	2	1	2	2	2	2	3	2	1	2	4	2	3	4	3	4	4	2	3	2	4	4	3	4	5	4	5	1	2	4	4	2	4	5	3	2	2	3	1	2	2	2	2	1
1	2	2	1	2	4	5	2	4	3	1	2	4	4	5	4	1	4	2	4	1	2	5	4	5	1	2	1	3	2	4	3	4	1	4	2	4	1	2	4	3	1	2	1	2	1
2	2	2	2	2	3	2	1	2	2	2	1	2	3	2	2	3	4	2	2	2	1	2	4	4	2	3	3	3	4	3	3	4	3	2	3	3	3	4	3	4	3	3	2	2	1
2	2	4	2	3	4	4	2	4	4	2	3	4	4	3	4	4	4	2	4	4	4	4	4	5	4	5	4	4	3	2	2	4	4	4	4	3	3	3	2	4	4	4	2	3	1
2	2	2	2	2	4	5	4	5	5	4	5	4	5	4	5	1	2	3	2	1	2	2	1	2	2	3	2	2	3	2	3	3	2	3	2	3	2	2	3	3	2	3	2	2	1
1	2	1	2	3	4	5	5	4	4	5	4	4	5	4	5	2	1	1	2	2	1	2	2	1	2	2	1	3	5	3	4	2	2	4	3	3	4	2	2	4	3	2	2	2	1
2	2	2	2	2	4	5	4	4	5	3	4	5	4	4	5	4	5	2	1	2	2	4	5	4	4	5	4	4	3	2	1	3	2	4	5	4	2	4	5	3	2	4	3	2	1
2	2	2	2	2	4	4	5	4	4	2	3	4	3	4	4	4	4	4	3	4	4	2	3	2	2	4	3	4	1	3	4	4	5	4	4	4	2	3	3	2	3	4	5	2	1
1	2	2	2	2	4	4	3	3	4	3	3	4	4	3	4	2	4	3	3	2	2	4	4	4	3	3	3	3	3	3	2	3	2	2	3	4	3	3	3	3	3	3	3	2	1
1	2	2	2	2	4	4	4	4	4	3	4	4	4	4	4	3	3	4	2	2	2	3	4	4	2	3	3	6	6	6	6	6	6	6	6	5	5	5	5	5	5	5	5	1	1
2	2	2	2	2	4	4	3	4	2	2	4	4	2	4	4	5	4	2	1	4	4	5	4	4	5	5	4	4	3	4	2	2	5	4	5	2	3	2	2	3	3	2	3	3	1
2	1	2	2	2	4	3	4	4	5	3	4	4	5	4	4	3	3	4	4	3	4	4	5	3	2	4	3	2	1	2	3	1	2	3	2	5	2	1	3	3	4	2	4	2	1
2	2	2	2	2	5	4	4	4	4	3	4	4	5	4	5	4	4	4	3	2	2	2	2	2	2	4	4	6	4	4	4	5	4	3	4	5	5	3	4	5	3	3	4	2	1
2	2	2	1	2	3	4	4	3	4	3	3	4	4	4	4	4	5	4	4	3	2	4	4	4	5	5	5	5	3	2	3	5	4	5	4	4	3	3	2	3	2	3	2	8	0
2	2	1	2	2	4	4	5	3	4	3	4	3	3	4	5	2	2	4	2	3	2	3	3	3	2	5	4	3	3	3	3	3	3	2	4	4	2	3	5	3	2	3	3	2	1
2	2	2	2	2	3	2	2	2	3	2	3	4	4	3	2	4	4	3	3	3	2	3	2	4	4	4	4	2	2	3	1	3	3	3	4	4	3	1	1	2	2	2	3	3	1
2	2	1	2	2	3	4	3	4	4	4	4	4	4	4	4	3	4	4	3	3	4	4	4	4	4	4	4	1	1	1	2	2	2	1	2	2	1	2	1	1	1	2	2	2	1
1	2	2	2	2	4	5	2	4	3	1	2	4	3	3	4	5	2	4	4	1	3	3	5	5	3	4	2	5	5	4	1	1	3	2	4	2	5	5	3	2	2	3	2	3	1
1	2	2	1	2	5	5	4	4	4	3	4	4	3	4	5	3	5	2	2	1	2	5	4	4	3	2	2	4	4	4	4	3	3	5	2	3	3	4	4	3	3	3	4	3	1
1	2	2	1	1	5	5	2	4	4	4	4	4	3	4	4	2	3	4	2	2	1	2	2	3	3	5	1	5	4	4	6	5	5	1	1	4	4	4	3	2	2	3	1	2	1
1	2	2	2	3	3	4	4	3	4	4	2	3	3	3	3	4	4	3	2	3	3	2	2	2	2	2	3	3	3	4	4	4	4	4	4	4	4	4	4	3	3	2	4	3	1
2	2	2	2	3	3	2	2	1	1	1	2	2	3	2	4	3	2	2	4	4	4	5	5	5	4	5	3	4	4	4	2	2	2	2	4	2	2	2	2	2	3	2	2	2	1
2	2	2	2	2	4	4	3	4	4	3	4	4	4	3	4	3	4	4	4	3	3	4	4	5	4	5	5	3	2	2	3	2	2	3	4	3	2	2	3	2	2	4	2	3	1
1	2	2	1	2	4	4	3	4	3	4	3	3	4	3	4	2	2	2	2	2	3	4	4	4	3	4	2	4	4	3	3	3	3	4	2	2	2	3	2	2	2	2	2	2	1
1	2	2	2	1	5	5	4	5	3	2	3	4	3	4	5	4	5	2	1	2	3	5	5	5	3	4	2	5	6	5	5	4	3	3	3	2	4	3	2	5	3	3	1	3	1
1	2	2	2	2	4	5	4	5	5	4	3	4	5	5	4	2	1	2	1	2	3	4	4	3	2	3	2	3	4	3	2	5	4	2	3	3	4	3	4	4	2	3	2	2	1
2	2	4	2	3	4	5	5	4	4	3	5	4	4	4	4	2	3	1	1	3	2	2	1	2	1	3	2	4	5	5	4	2	3	3	2	5	5	4	5	3	3	2	2	3	1
2	2	2	2	2	4	4	5	4	4	5	5	4	4	4	5	1	2	2	1	2	2	1	1	2	2	1	1	6	5	5	6	2	3	2	3	5	6	5	4	5	2	3	2	2	1
2	2	2	1	2	3	3	2	2	2	2	2	2	4	3	2	4	5	3	3	5	5	5	5	5	5	5	5	6	6	6	6	6	6	6	6	5	5	5	5	4	5	5	5	2	1
1	2	2	1	1	3	4	4	3	2	2	3	4	2	4	5	3	4	3	2	4	3	4	5	4	3	4	2	3	3	1	2	1	4	3	4	4	1	2	3	1	4	5	1	2	1
2	2	2	1	2	4	3	4	4	4	3	4	4	4	4	4	2	3	4	3	4	4	5	4	4	4	4	3	2	3	3	3	2	2	3	3	2	3	2	3	3	4	3	3	3	1
1	2	2	2	2	4	4	4	4	5	3	4	4	4	4	4	3	2	2	2	3	2	4	4	2	2	4	2	2	2	1	3	1	4	2	3	3	3	3	3	2	4	2	3	3	1
2	2	2	2	2	4	4	5	4	4	2	1	4	5	4	5	2	4	1	2	4	5	4	4	5	4	4	4	3	2	4	1	3	4	3	2	4	5	3	2	5	4	3	3	3	1
2	2	2	2	2	4	4	5	4	3	4	3	4	3	4	5	2	3	3	2	2	4	4	4	3	2	4	3	4	3	5	4	5	3	4	5	2	5	1	2	4	2	2	4	2	1
2	2	2	1	2	5	4	5	4	4	3	4	4	3	4	3	4	4	3	1	2	2	4	4	4	3	4	2	4	5	4	5	2	4	4	4	6	6	5	4	5	5	4	4	2	1
2	2	2	2	2	3	4	5	4	3	4	4	4	2	3	4	4	5	4	3	2	2	3	2	4	2	5	5	3	2	2	2	3	2	3	3	2	2	2	3	3	3	3	4	2	1
1	2	2	2	1	3	4	2	4	4	2	3	3	3	2	3	3	2	3	1	1	2	1	1	1	2	3	3	2	3	2	1	1	2	2	2	2	2	3	4	2	5	5	4	2	1
2	2	2	1	2	4	4	5	3	4	2	4	2	4	4	2	4	4	1	4	4	4	4	2	4	4	5	4	4	4	3	5	4	5	5	4	4	4	4	4	5	5	3	3	2	1
2	2	2	2	2	3	4	2	4	4	2	3	4	3	4	3	4	4	3	2	3	3	2	2	4	3	4	3	2	2	2	2	3	3	3	2	2	3	3	2	2	3	2	2	2	1
1	2	2	2	3	4	4	5	5	4	3	4	4	4	5	5	3	3	2	3	2	4	3	4	4	3	3	4	3	4	4	2	3	3	3	3	4	2	3	3	4	3	4	2	3	1
1	2	2	1	2	4	5	4	4	5	2	4	4	4	5	5	5	4	4	2	2	2	4	4	4	2	4	4	2	3	3	3	2	3	2	1	3	3	3	2	2	3	2	1	2	1
2	2	2	2	3	4	4	1	1	4	1	4	4	4	2	4	4	5	4	2	3	4	4	4	4	4	4	2	2	1	1	1	2	2	2	2	2	2	2	2	2	2	2	1	8	0
2	2	2	2	2	5	5	4	4	4	2	4	4	5	4	4	1	2	2	4	2	2	5	4	5	1	5	1	4	4	5	5	6	4	3	5	2	2	3	4	3	2	3	3	2	1
2	2	2	2	2	4	4	2	2	2	2	4	2	4	4	4	2	4	2	4	2	2	2	4	2	2	4	2	5	1	1	1	1	1	1	1	1	1	1	1	1	1	1	1	3	1
2	2	2	2	2	2	1	1	2	2	1	1	1	2	1	1	5	5	1	4	4	4	4	5	4	5	5	5	2	2	3	1	3	3	2	4	4	5	4	3	4	3	4	4	8	0
1	2	2	2	2	3	4	2	4	3	1	3	4	3	1	4	1	4	2	1	2	1	3	4	4	2	4	2	1	1	1	1	2	1	1	3	2	1	1	2	3	1	2	2	8	0
2	2	2	1	2	4	5	2	3	3	3	2	4	4	3	3	4	5	3	4	2	2	3	5	5	4	5	3	5	5	4	4	5	5	4	5	4	3	3	4	4	3	4	3	2	1
1	1	2	2	3	4	5	4	4	4	4	3	4	4	5	5	2	4	4	3	5	5	3	4	2	2	2	3	5	4	3	1	4	4	3	5	4	4	2	2	4	3	3	5	2	1
2	2	2	2	2	5	4	2	5	4	1	5	5	4	5	4	1	2	2	1	2	1	2	1	2	1	4	1	5	6	4	3	3	3	4	4	4	5	6	2	1	2	3	2	2	1
2	1	2	2	2	5	5	3	3	5	3	3	4	4	2	4	3	4	3	2	2	2	2	2	2	3	4	3	1	1	1	1	2	1	3	2	1	1	3	1	3	2	2	1	2	1
2	2	2	2	2	3	3	4	3	4	2	2	4	4	3	2	4	5	4	3	4	4	4	4	4	3	5	5	4	4	3	2	5	5	4	5	5	4	4	3	2	4	1	2	2	1
2	2	2	2	2	2	4	4	4	4	2	2	4	4	3	4	4	4	2	4	3	4	4	4	4	5	5	4	3	4	2	2	4	5	5	5	4	3	2	4	1	1	2	1	2	1
2	2	2	2	2	4	4	4	5	5	4	4	4	4	3	4	3	4	3	2	3	3	4	4	4	4	5	4	2	2	2	1	2	2	2	3	2	3	2	2	2	2	2	3	2	1
1	2	2	2	3	4	4	5	4	4	2	4	4	5	3	4	5	5	5	4	5	5	4	5	5	4	4	5	5	2	2	1	1	5	6	2	4	4	4	4	1	1	1	1	3	1
1	2	2	2	2	3	4	3	4	5	4	5	4	4	5	4	3	4	4	3	3	3	5	4	4	3	4	4	2	2	1	1	2	1	2	2	3	2	2	2	3	3	2	3	2	1
2	2	2	2	2	3	4	4	3	4	3	3	4	4	3	4	4	4	3	3	3	4	3	4	4	3	5	4	2	1	2	1	1	2	1	1	2	1	2	2	2	1	1	1	2	1
2	2	2	2	2	5	5	4	5	5	2	3	4	4	4	3	2	2	2	2	2	2	2	2	4	4	5	1	3	2	3	3	3	2	2	2	3	3	2	3	2	3	3	3	2	1
2	2	2	2	2	4	5	4	5	5	4	4	5	3	5	5	3	4	4	3	4	4	4	4	4	3	4	2	5	4	4	3	5	5	4	4	5	4	5	3	5	5	4	4	2	1
1	2	2	2	2	5	5	4	5	4	4	5	5	4	5	5	2	2	1	1	2	1	2	2	1	1	2	1	5	5	6	6	5	4	4	3	5	4	5	5	3	3	5	2	2	1
2	2	2	1	2	2	3	1	1	4	2	1	1	4	4	4	5	5	4	4	5	5	2	2	4	5	5	4	2	3	1	2	6	6	5	6	4	5	1	5	1	1	1	1	3	1
1	2	2	2	2	4	5	4	5	4	5	4	4	4	4	5	2	2	1	2	2	1	4	4	5	2	2	1	2	3	4	2	3	5	4	4	4	3	3	2	4	5	4	4	3	1
2	2	2	1	2	4	5	4	5	5	2	4	4	5	4	5	4	4	5	2	2	1	5	4	4	5	4	4	4	3	3	3	5	5	5	4	4	4	4	5	5	5	4	5	2	1
1	1	2	1	2	5	5	5	5	5	4	2	5	5	5	5	1	5	1	5	1	1	5	5	4	2	2	4	3	2	3	2	1	1	3	1	4	3	4	4	2	1	3	3	3	1
2	2	2	2	2	4	5	5	4	4	4	5	5	5	4	4	4	4	3	4	2	2	4	4	4	4	5	4	4	4	4	4	4	4	4	4	4	4	4	4	4	3	3	3	3	1
2	2	2	1	2	4	4	4	4	3	2	4	4	1	4	5	4	5	2	4	2	4	5	5	5	5	5	4	3	1	3	1	1	1	2	2	4	4	4	3	4	3	2	1	3	1
2	2	2	2	3	4	4	5	4	3	2	3	4	4	3	4	3	4	4	2	2	3	3	4	3	4	5	3	5	5	5	4	5	4	3	4	4	4	4	5	5	4	5	4	1	1
2	2	4	2	2	4	3	2	4	4	2	2	4	2	3	2	5	4	2	2	3	2	4	5	5	4	5	4	3	4	2	5	5	4	3	5	2	1	2	1	1	3	2	1	3	1
1	1	2	2	2	5	5	4	5	5	5	5	5	5	5	5	1	4	1	1	1	1	2	2	1	1	4	1	3	2	3	2	2	2	3	2	4	2	2	2	2	1	3	2	2	1
1	2	4	2	2	4	4	4	4	4	4	4	3	4	4	4	3	3	3	5	2	3	2	3	1	2	3	1	2	2	2	2	2	2	2	2	3	3	3	3	3	3	3	3	3	1
2	2	2	2	2	4	4	1	2	3	1	2	4	1	2	4	5	5	5	2	4	4	4	5	5	4	4	4	4	2	1	1	3	3	3	3	3	1	3	3	3	3	3	3	3	1
2	2	2	2	2	4	4	4	4	4	3	3	3	4	2	4	4	4	2	2	4	4	4	4	4	4	5	4	5	4	4	3	5	5	4	4	4	5	4	4	5	3	5	4	2	1
2	2	2	2	2	4	5	3	4	5	4	4	4	5	5	4	2	1	3	2	1	2	1	2	2	2	3	2	2	3	2	3	2	2	1	2	4	5	2	3	2	3	2	2	2	1
2	2	1	2	2	3	4	4	4	3	2	4	4	2	4	4	4	4	3	4	4	4	4	4	4	4	4	3	2	2	2	1	2	2	1	2	2	2	1	1	1	1	1	2	3	1
1	2	2	2	2	4	4	4	4	4	3	4	3	4	4	4	2	2	4	2	3	2	3	4	4	4	4	3	4	5	4	4	5	3	3	3	2	2	3	4	3	3	2	3	2	1
2	1	2	1	2	3	2	2	2	3	2	2	4	4	4	4	5	4	2	4	4	4	5	5	4	4	5	4	3	3	2	3	4	4	4	4	2	3	2	2	3	2	3	3	8	0
1	2	2	2	2	4	4	5	4	4	3	4	4	3	3	4	3	4	3	1	3	3	2	2	4	2	4	3	4	2	3	4	4	4	4	3	2	3	3	4	3	3	3	3	2	1
2	2	2	1	1	4	4	2	4	5	3	2	4	4	2	3	4	4	4	3	3	3	4	5	4	4	5	3	4	4	3	2	4	3	3	4	4	4	4	3	4	3	4	2	2	1
2	2	2	1	3	4	4	4	4	4	4	2	2	4	4	4	4	4	2	2	2	2	4	4	4	3	2	4	3	3	3	2	3	3	3	3	3	3	3	4	3	4	5	4	2	1
2	2	2	2	2	4	5	4	4	5	3	4	5	4	5	4	1	2	4	2	1	2	2	4	2	1	2	1	3	2	3	4	3	4	5	4	3	2	4	5	3	2	3	2	2	1
2	2	2	1	2	4	5	4	5	4	4	5	4	4	4	5	2	3	4	3	2	3	4	4	5	3	4	2	5	5	4	4	5	5	4	4	5	5	4	4	3	4	5	3	2	1
2	2	2	1	3	4	5	4	4	5	5	5	5	4	4	4	2	2	2	1	4	2	1	1	1	2	5	1	2	2	2	2	2	3	3	4	2	3	2	4	4	4	3	3	2	1
1	2	3	2	3	5	5	5	5	5	4	4	4	5	5	5	1	2	2	1	1	1	4	2	3	1	4	1	5	5	4	5	1	1	4	2	3	2	4	5	2	1	3	4	3	1
2	2	2	2	2	4	5	4	4	4	3	4	5	4	3	4	4	3	3	4	2	3	4	4	4	3	4	3	4	4	3	4	4	3	4	4	4	3	4	3	3	3	3	2	2	1
2	2	2	2	2	3	4	4	1	2	1	4	4	3	2	4	5	5	4	2	4	2	2	2	4	5	5	4	3	4	3	3	4	4	3	4	2	2	2	1	2	2	1	1	8	0
1	2	2	1	2	5	5	4	2	1	3	3	3	4	3	4	2	4	3	2	1	1	4	5	5	3	3	3	1	1	1	1	1	1	1	1	2	1	2	2	1	1	2	1	3	1
1	2	2	1	1	5	5	5	5	5	5	5	5	5	5	5	1	1	3	1	1	1	5	1	5	5	1	1	5	5	5	3	1	1	2	2	1	2	5	6	1	1	2	1	1	1
1	2	2	2	2	3	4	3	4	3	4	2	3	4	4	3	4	5	2	3	2	2	5	5	4	5	4	2	4	4	4	3	3	3	5	4	3	3	3	4	3	4	5	4	3	1
1	2	2	1	2	4	5	4	5	4	5	3	5	4	5	4	2	1	3	2	3	4	5	4	5	3	2	3	3	4	2	4	3	2	5	2	4	3	2	4	3	5	3	2	2	1
2	2	2	2	2	2	4	5	1	1	2	3	1	1	4	5	5	5	5	5	4	1	1	3	2	3	5	5	5	5	5	3	4	4	5	5	6	6	4	3	3	2	4	4	3	1
2	2	2	1	2	2	1	1	1	1	2	1	2	3	2	4	4	4	4	3	2	2	4	4	4	2	4	4	2	2	3	1	2	1	1	2	1	2	1	1	1	1	2	1	3	1
2	2	2	1	2	4	4	4	4	4	4	5	5	2	4	4	4	2	2	2	2	2	2	2	2	2	4	4	5	5	5	5	5	5	4	2	2	2	2	2	2	2	2	2	3	1
1	2	2	1	2	5	5	4	3	5	2	1	3	4	5	5	2	4	3	2	4	4	4	5	2	4	5	1	2	4	4	1	2	3	2	3	1	2	3	2	2	1	2	1	2	1
2	1	2	2	2	1	1	2	1	1	2	2	3	1	2	1	4	5	1	5	5	5	5	5	5	4	5	5	6	6	6	6	6	6	6	6	4	4	4	3	4	4	3	3	8	0
1	2	2	2	2	4	5	5	5	4	4	4	5	4	3	5	1	2	2	1	2	2	2	1	2	1	2	1	4	4	5	4	4	5	3	5	4	4	5	4	3	3	4	4	2	1
2	2	2	1	2	5	5	4	5	4	4	4	4	4	5	5	4	2	5	1	2	3	2	5	2	4	4	2	2	2	2	4	4	4	5	4	4	3	3	3	5	4	5	4	2	1
2	2	2	1	3	2	2	3	3	4	2	4	4	4	2	2	2	3	2	2	2	2	2	2	2	2	4	2	3	3	3	3	3	2	3	3	2	2	2	1	3	3	3	3	2	1
2	2	2	1	2	4	4	2	4	4	3	3	4	3	3	3	4	3	3	4	2	2	4	4	4	2	5	3	2	1	3	3	2	2	2	2	2	2	1	1	2	2	3	2	2	1
2	2	2	2	2	4	4	5	4	4	2	4	4	4	5	4	2	4	2	2	2	2	4	4	4	2	2	2	5	4	5	3	4	4	4	3	4	3	3	2	4	3	4	2	2	1
1	2	2	2	2	4	4	5	4	5	3	3	5	5	4	3	2	1	3	2	1	2	4	4	5	5	4	3	2	3	3	4	5	4	5	2	3	4	4	5	2	3	5	1	2	1
1	2	2	2	2	3	4	4	3	4	3	5	5	4	3	3	2	3	2	2	3	3	3	4	3	2	4	3	6	4	5	2	3	4	5	5	2	2	2	1	2	2	2	2	2	1
1	2	2	2	2	4	5	4	5	5	4	5	5	4	5	5	3	4	2	2	2	2	3	4	4	4	3	4	2	2	2	2	1	1	2	2	2	2	2	2	2	2	2	3	2	1
2	2	1	2	2	5	5	5	5	5	5	5	5	5	5	5	2	4	3	2	2	2	2	2	2	2	4	2	6	6	6	6	6	6	6	6	6	6	6	6	6	6	6	6	2	1
2	2	2	1	2	3	4	3	4	4	3	2	4	2	4	4	3	4	2	3	2	2	3	4	4	4	4	3	2	2	1	1	1	2	2	1	3	3	2	2	2	2	2	2	2	1
2	2	4	1	2	4	2	2	4	4	2	3	4	4	2	4	2	4	4	4	4	4	4	4	2	4	5	4	3	2	2	2	3	2	3	4	4	3	1	2	2	2	2	3	2	1
2	2	2	2	2	4	5	4	5	5	4	4	5	5	4	5	1	2	2	1	1	2	2	2	1	1	2	1	4	3	4	3	3	4	4	3	4	3	3	4	4	3	3	4	2	1
2	2	2	2	2	2	1	1	2	2	4	1	4	4	2	1	4	5	2	2	5	4	4	5	5	4	5	3	3	1	2	1	5	4	5	6	3	3	2	1	3	5	4	3	3	1
1	2	2	1	2	4	5	4	4	4	3	4	4	5	4	5	5	5	4	2	5	4	5	5	4	5	5	3	4	5	5	4	5	3	5	3	4	3	4	4	3	2	3	3	3	1
2	2	2	1	2	4	4	3	4	4	4	4	3	4	3	4	5	4	3	4	4	4	4	4	4	4	5	4	4	4	3	4	5	5	5	4	2	2	3	2	3	2	2	2	2	1
1	2	2	2	3	4	4	5	2	4	4	5	5	3	4	4	2	2	4	1	2	2	4	2	1	2	4	2	4	2	3	4	5	1	3	1	2	3	3	4	2	1	1	2	2	1
2	2	2	2	2	4	5	5	4	5	3	2	4	1	5	5	3	5	2	4	5	3	4	5	3	4	5	3	1	2	1	1	3	3	4	4	1	2	1	4	3	2	3	5	2	1
2	2	2	2	2	4	5	2	4	5	2	3	5	2	4	5	2	2	1	2	2	2	3	4	5	2	4	2	3	2	3	1	2	1	4	3	4	1	2	4	3	1	3	1	2	1
2	1	1	2	3	5	5	4	5	5	4	5	5	3	4	4	2	2	3	2	2	2	1	4	4	1	5	1	5	4	4	4	5	5	4	3	5	5	3	2	4	1	2	3	2	1
1	2	2	1	3	4	4	3	4	4	4	4	4	4	4	4	2	3	2	2	2	2	3	2	4	2	5	2	2	1	1	1	2	1	2	3	3	1	1	2	3	2	2	3	2	1
1	2	2	2	2	4	5	4	4	5	3	2	4	4	4	5	2	5	1	3	4	3	5	4	4	2	4	5	1	1	3	1	2	2	4	2	2	1	1	3	1	2	4	2	3	1
2	1	2	2	2	3	3	4	4	3	2	4	4	3	3	4	2	3	2	4	5	4	5	4	5	4	5	5	4	4	3	3	4	4	2	4	2	3	3	4	4	2	4	3	3	1
2	2	2	1	2	2	3	2	3	4	4	4	4	4	2	4	5	4	3	3	4	3	4	4	4	4	4	3	5	4	4	3	4	3	4	5	4	4	4	2	3	4	5	4	2	1
2	2	2	2	3	3	4	5	3	4	4	2	3	4	2	1	4	3	5	5	2	3	4	4	5	5	5	5	3	2	4	2	2	4	3	4	2	2	1	3	4	3	1	2	2	1
1	2	2	2	2	5	4	5	5	4	5	5	5	4	4	5	1	2	4	1	2	2	4	2	1	2	2	2	2	3	2	1	4	5	4	5	5	2	4	5	3	2	2	5	3	1
2	2	2	2	2	4	4	3	4	4	3	3	4	4	4	4	4	5	4	3	3	4	4	5	4	5	5	5	3	2	1	2	3	3	2	3	3	2	1	1	1	2	2	1	3	1
1	2	2	1	2	5	5	4	5	5	5	5	5	4	4	4	3	3	2	1	1	1	4	3	3	3	4	1	2	2	2	2	2	2	3	2	1	1	1	1	1	1	1	1	8	0
2	2	2	2	2	4	4	3	4	4	4	4	4	4	4	4	4	4	3	3	3	3	4	4	4	4	4	3	3	3	4	4	4	4	3	4	4	4	4	3	5	4	4	4	2	1
2	2	2	2	2	5	4	4	5	4	4	5	5	4	4	5	2	2	1	2	2	1	2	2	1	1	4	2	3	4	3	2	2	3	2	3	4	4	3	2	2	3	3	2	2	1
1	2	2	1	2	3	4	4	5	5	3	5	5	4	4	5	2	2	1	4	2	1	5	5	4	4	5	5	4	3	4	3	4	2	5	2	3	3	2	4	3	5	4	2	2	1
2	2	2	1	1	4	4	4	3	4	4	3	3	2	4	5	4	4	2	4	4	4	5	4	3	4	5	4	2	2	3	3	3	2	2	3	2	2	1	3	3	2	2	3	2	1
1	2	2	2	2	5	5	4	4	4	2	3	3	4	4	4	4	4	3	2	4	2	2	4	4	3	2	2	4	4	3	2	3	3	2	3	3	4	4	4	4	4	4	2	2	1
2	2	2	2	2	4	4	4	5	4	3	4	4	4	4	4	2	3	2	2	2	2	4	3	2	4	5	3	3	3	3	2	4	3	2	2	5	4	4	3	5	3	3	2	2	1
1	1	2	1	1	4	5	4	5	4	3	4	4	5	4	5	1	2	4	1	2	1	2	2	2	1	2	1	1	1	3	2	1	3	2	3	2	2	3	3	2	3	3	4	2	1
2	2	2	2	2	5	4	5	4	5	4	5	4	5	4	5	1	2	2	1	2	1	2	1	2	1	2	1	5	4	5	3	4	5	4	3	5	4	5	4	3	4	5	4	2	1
1	2	2	2	2	4	4	5	4	5	3	4	4	5	3	4	2	4	3	4	3	3	2	3	2	2	2	2	3	2	3	3	3	2	3	3	2	2	4	3	3	2	2	3	3	1
2	1	2	2	3	4	4	5	4	4	2	4	4	4	2	4	3	4	2	4	4	2	4	4	4	4	5	3	5	3	3	2	5	4	5	5	4	4	3	4	4	3	4	4	2	1
2	2	2	2	2	4	4	5	4	5	4	5	5	4	4	5	4	4	2	4	2	2	2	2	4	5	5	5	5	3	4	4	4	4	3	5	3	3	3	4	3	3	3	3	2	1
1	2	2	2	2	5	4	4	5	5	4	2	4	5	5	5	2	4	2	2	2	2	4	4	2	4	4	4	5	5	5	5	5	5	5	5	5	5	5	5	5	5	5	5	2	1
2	2	2	2	2	3	4	2	4	4	2	3	4	4	4	5	3	5	4	4	3	3	4	4	5	4	5	5	5	4	5	4	4	5	4	5	3	4	4	4	4	3	3	4	2	1
1	1	2	1	2	3	4	3	4	5	3	4	4	4	4	4	2	4	5	2	3	3	4	4	5	4	4	2	4	5	4	2	4	4	2	3	5	4	5	5	4	4	5	3	2	1
1	2	2	1	1	4	5	5	5	4	4	5	5	4	5	5	2	4	2	2	2	1	4	4	4	2	4	1	1	1	2	2	2	1	1	3	4	2	4	2	3	2	3	2	2	1
2	2	2	1	2	4	5	4	4	5	4	4	5	4	4	5	5	4	5	3	2	1	2	4	2	4	5	4	5	4	5	6	6	4	4	5	2	2	1	3	1	1	2	1	2	1
2	2	2	2	2	2	2	1	2	2	1	3	3	4	4	4	4	5	3	3	5	5	2	3	4	4	5	4	1	2	3	2	4	4	2	5	4	4	3	2	5	4	3	4	8	0
2	1	2	1	2	4	4	3	4	4	2	4	4	2	4	4	4	4	2	2	2	3	2	4	2	3	4	4	4	4	3	4	3	4	3	3	4	2	2	2	2	2	2	2	2	1
2	2	2	1	1	4	4	3	4	5	3	4	4	5	4	4	4	5	3	2	2	3	4	4	5	3	5	4	3	4	3	4	4	4	3	4	5	3	3	3	3	4	3	4	2	1
2	2	2	1	2	4	5	3	4	5	2	4	5	4	4	5	3	4	5	4	5	4	2	5	4	5	4	5	4	2	4	1	4	2	3	4	2	3	4	2	4	3	5	2	3	1
1	2	2	1	3	4	5	4	5	5	4	4	4	5	5	5	1	2	4	2	1	1	2	2	2	1	4	1	3	3	4	4	4	4	4	4	4	4	3	3	3	4	4	3	2	1
2	1	2	2	2	4	4	4	4	4	2	3	3	4	3	3	3	5	4	3	5	5	3	3	4	4	5	5	4	5	5	1	4	4	3	2	3	4	4	5	5	5	5	3	8	0
2	2	2	2	2	5	4	4	4	5	4	5	5	4	5	4	1	2	3	3	2	1	2	2	2	2	4	4	1	1	1	1	2	2	2	3	4	3	4	3	3	4	3	4	2	1
2	2	2	1	2	4	5	3	4	4	2	5	5	4	4	3	2	4	3	1	2	4	4	4	4	3	3	2	1	1	1	1	1	1	2	1	2	1	2	2	1	2	3	2	2	1
1	2	2	2	2	5	5	4	5	5	4	4	5	4	5	5	4	4	5	2	2	1	4	5	4	2	2	1	3	3	4	5	2	3	3	2	3	2	4	2	2	3	4	1	2	1
1	2	2	2	3	4	3	2	3	4	2	4	3	4	1	1	2	3	4	4	3	4	5	4	4	3	4	4	4	4	5	3	4	4	5	4	5	5	4	4	2	3	3	3	3	1
2	2	2	2	3	5	5	4	4	5	2	5	4	2	2	4	2	2	4	1	1	1	2	1	1	2	5	1	2	2	3	1	2	2	3	3	4	3	3	1	2	2	3	3	2	1
2	2	1	1	2	2	3	1	2	2	1	3	4	2	2	4	3	5	3	4	5	4	2	4	5	4	5	5	4	4	4	3	3	4	4	5	3	2	3	1	3	3	4	3	2	1
2	2	2	2	2	4	4	2	4	4	3	3	4	4	3	4	4	5	4	3	4	4	2	4	4	4	5	4	4	4	2	5	3	4	5	3	2	5	2	2	3	4	5	5	2	1
1	2	1	2	3	3	4	3	5	4	2	4	4	3	3	3	5	5	2	2	2	3	5	5	5	4	2	5	4	4	4	4	4	3	4	2	2	4	2	4	2	3	3	2	2	1
1	2	2	2	2	4	4	3	4	4	4	4	4	4	4	4	3	4	3	2	2	2	4	4	4	3	4	4	2	2	2	2	2	3	1	2	3	2	2	1	1	1	2	1	2	1
2	2	2	1	2	4	4	4	4	4	2	3	2	4	4	4	4	4	2	4	3	3	4	4	4	4	5	4	4	2	2	4	5	2	2	4	3	2	3	2	3	4	2	2	2	1
2	2	2	1	3	5	5	5	5	5	3	3	3	5	3	3	4	4	4	4	4	4	3	4	3	5	5	5	2	2	2	2	4	3	4	5	4	4	1	1	1	2	4	6	2	1
2	2	2	2	2	3	4	3	2	2	2	2	2	3	2	2	4	4	4	2	4	4	2	3	3	4	5	5	2	1	1	1	5	5	4	4	1	1	1	1	2	2	1	2	3	1
1	2	2	2	2	5	5	5	5	5	5	4	4	4	4	5	3	3	2	2	3	4	4	4	4	3	5	2	4	4	4	3	2	3	2	2	2	3	3	4	2	3	2	2	2	1
1	2	2	1	3	4	4	3	4	4	2	2	1	2	2	4	3	3	2	1	3	1	3	4	4	2	3	3	2	1	2	1	2	1	2	2	2	2	1	2	1	1	2	1	3	1
1	2	2	1	2	5	5	5	5	5	5	3	5	4	4	5	5	5	3	1	3	4	5	5	5	4	4	3	2	2	4	4	2	3	2	5	3	3	4	5	2	5	2	2	2	1
1	2	2	1	3	5	5	5	5	5	5	5	5	5	5	5	4	4	4	4	4	5	5	5	4	4	5	3	1	2	2	3	2	3	2	1	2	3	2	2	3	3	1	2	2	1
2	2	2	2	3	3	3	1	2	2	1	2	3	3	2	1	4	4	3	2	4	4	4	4	4	5	5	5	1	1	1	1	1	1	1	1	1	1	1	1	3	1	3	2	8	0
2	2	2	2	3	3	4	3	3	4	2	2	4	3	4	3	2	2	2	3	3	3	4	4	4	3	4	3	2	2	2	2	2	2	2	2	2	2	2	2	1	1	1	3	2	1
2	2	4	2	3	3	3	4	3	4	3	4	4	4	4	4	3	3	4	3	2	2	4	3	3	3	5	3	4	4	4	4	4	4	4	4	3	3	3	3	3	3	3	3	2	1
1	2	1	2	3	5	5	3	4	2	2	2	3	3	3	3	2	1	3	1	3	3	1	3	3	1	4	1	1	1	1	1	1	1	1	1	2	2	2	2	2	2	2	2	3	1
2	2	1	2	3	4	4	2	4	4	4	4	4	4	2	4	4	4	4	4	2	4	2	2	2	2	4	4	3	3	2	2	5	4	2	3	2	2	2	3	2	2	2	2	3	1
2	2	2	2	3	2	4	2	2	2	2	2	4	4	2	1	5	4	4	3	3	3	4	3	3	3	5	4	4	4	4	5	5	4	3	5	4	4	3	2	3	3	2	2	2	1
1	2	1	2	3	5	4	4	4	4	3	4	4	4	4	5	2	2	4	1	2	2	2	2	2	2	3	1	2	2	2	2	2	2	2	1	2	2	2	2	2	2	2	1	2	1
2	2	2	2	3	3	2	2	3	3	3	3	3	3	3	3	4	4	3	3	4	4	4	4	4	4	5	3	2	2	2	2	2	2	2	2	2	2	2	2	2	2	2	2	4	1
2	2	1	2	3	3	4	1	3	1	3	4	4	4	3	1	2	5	3	2	3	5	3	4	5	5	5	3	1	1	1	1	1	4	1	2	5	5	5	5	5	4	4	5	3	1
2	2	1	2	3	3	3	3	3	4	2	2	2	2	1	2	4	5	5	4	4	3	3	4	2	2	5	5	2	3	5	4	2	3	3	3	3	3	3	3	2	3	3	2	4	1
1	2	4	2	3	4	4	3	4	5	3	3	2	2	2	3	3	3	2	2	2	3	3	3	2	3	4	4	4	4	4	4	4	4	4	3	3	3	3	1	2	2	3	3	2	1
2	2	2	2	3	4	4	4	4	4	3	3	3	3	4	4	5	5	2	4	4	4	2	3	3	3	5	5	3	3	3	3	3	3	3	3	3	3	3	3	3	3	3	3	2	1
2	2	1	1	3	4	4	4	4	4	4	3	4	4	3	4	4	4	3	2	3	4	3	4	4	4	5	3	2	2	2	2	2	2	2	2	2	2	2	2	2	2	2	2	2	1
2	2	1	2	3	5	5	3	2	4	3	5	5	4	3	5	2	5	4	4	2	4	2	5	4	4	5	4	5	3	1	2	4	2	2	3	3	3	3	3	4	4	4	3	2	1
2	2	1	2	3	4	4	3	4	4	3	1	3	2	4	4	3	3	3	3	3	3	3	4	4	4	5	4	3	3	3	3	3	2	2	2	3	3	3	3	3	3	3	3	2	1
2	2	1	2	3	3	2	4	4	4	2	2	4	4	3	3	4	5	3	4	4	4	3	4	3	4	4	3	5	5	5	5	5	5	5	5	5	5	5	5	5	5	5	5	3	1
2	1	1	2	3	3	3	4	2	3	2	2	4	4	3	2	2	3	2	2	3	3	4	3	4	4	5	4	6	5	5	5	3	5	3	6	3	3	3	2	3	3	2	3	2	1
2	1	1	2	3	5	5	5	5	4	2	2	2	4	4	4	2	2	3	4	2	2	2	4	4	2	5	2	5	4	4	4	4	4	4	4	4	4	2	2	2	2	2	2	2	1
2	2	4	2	3	5	5	5	5	5	2	3	4	4	3	4	2	2	3	2	3	2	4	2	3	3	4	3	2	3	3	3	3	3	3	3	3	3	3	3	3	3	3	3	2	1
1	2	1	2	3	3	3	2	4	4	4	4	4	4	4	4	3	4	2	2	4	2	4	4	2	3	3	4	3	1	1	1	1	3	3	3	2	2	2	2	2	2	2	2	3	1
2	2	1	2	3	4	4	4	1	2	1	3	4	3	2	3	5	5	2	3	3	5	4	3	4	5	5	4	1	1	1	1	1	1	2	4	4	4	3	3	3	3	3	3	2	1
2	2	1	2	3	4	4	1	4	5	3	4	5	5	4	4	4	4	4	3	4	4	4	2	3	2	5	4	6	2	2	2	5	2	2	4	3	3	1	3	4	1	4	4	2	1
1	2	4	2	3	4	4	4	4	4	3	4	4	4	4	4	3	2	3	2	4	4	3	3	4	2	4	2	2	2	2	2	2	2	2	2	2	2	2	2	3	2	2	2	2	1
1	2	2	2	3	5	5	5	5	5	5	5	5	5	5	5	5	4	2	2	2	2	4	4	4	4	4	4	2	4	4	3	3	3	3	3	4	3	4	2	4	2	2	5	1	1
1	2	3	2	3	5	5	5	5	5	5	5	5	5	5	5	5	1	1	1	1	1	1	1	1	1	1	1	3	1	1	2	3	1	1	1	2	1	1	1	1	1	1	1	2	1
1	2	2	2	3	4	4	4	4	4	4	3	3	4	3	4	4	4	3	2	3	3	3	3	2	2	3	4	1	1	1	1	1	1	1	1	2	2	2	2	2	2	2	2	2	1
2	2	2	2	3	3	3	3	3	3	3	3	3	3	3	4	3	3	3	4	3	3	3	3	3	4	5	4	3	2	2	2	4	5	1	4	2	2	2	2	2	2	2	5	2	1
1	2	1	2	3	3	4	4	2	4	1	2	2	4	4	5	2	4	4	4	4	4	5	5	4	3	4	4	2	2	2	2	2	2	2	2	2	2	2	2	2	2	2	2	2	1
2	2	2	1	2	4	4	3	3	3	3	3	3	3	3	3	4	4	1	2	2	2	1	4	4	3	4	4	5	5	5	5	5	5	5	5	5	5	5	5	5	5	5	5	2	1
1	2	2	2	2	4	4	3	4	2	4	3	3	4	2	4	3	4	2	2	4	4	3	4	4	4	4	4	2	2	2	2	2	3	2	3	3	2	2	2	4	3	4	4	4	1
2	2	1	2	2	3	3	4	2	2	3	1	2	4	1	1	5	5	4	3	4	5	5	5	5	5	5	5	5	5	5	5	5	5	5	3	3	3	3	3	3	3	3	3	8	0
1	2	1	2	2	5	5	5	5	5	4	3	4	4	3	4	4	2	2	1	1	1	4	3	4	2	5	2	1	1	1	1	3	3	4	5	2	3	1	3	5	4	1	2	2	1
1	2	2	2	2	4	4	4	4	4	3	4	4	3	4	4	4	4	3	2	3	3	4	4	4	3	4	3	2	2	2	2	2	2	3	3	2	2	2	2	2	2	2	2	2	1
2	2	4	2	2	2	2	4	2	2	2	2	2	2	2	4	4	4	4	4	4	4	4	4	4	4	5	5	2	2	2	2	2	2	2	2	2	2	2	2	2	2	2	2	8	0
1	2	1	1	2	5	5	5	5	5	3	3	4	2	4	5	2	4	3	2	4	4	4	4	3	3	3	3	2	1	1	1	2	2	2	2	2	1	2	2	2	1	2	1	3	1
1	2	4	2	2	4	4	4	4	4	4	4	4	4	4	4	3	3	3	1	1	2	3	4	3	3	4	4	3	3	3	3	3	3	3	3	3	3	3	3	3	3	3	3	2	1
2	2	2	2	2	2	3	4	2	3	3	4	4	4	3	1	5	5	3	3	4	4	3	3	4	4	5	5	5	5	5	4	4	3	4	5	3	3	3	3	3	3	1	3	8	0
1	2	1	2	3	5	5	3	4	5	5	5	3	5	4	5	2	2	2	3	3	3	3	3	1	3	3	2	1	1	1	1	1	1	1	1	1	1	1	1	1	1	1	1	3	1
1	2	2	1	2	4	4	3	4	4	3	4	4	4	3	4	3	3	3	2	3	3	3	3	3	3	3	3	1	1	1	1	1	1	1	1	1	1	1	1	1	1	1	1	2	1
1	2	2	2	2	4	4	4	5	5	3	4	4	5	5	5	2	2	4	1	2	2	2	2	2	2	4	3	3	3	3	4	3	3	3	3	3	3	1	1	2	1	1	4	2	1
2	2	1	2	2	5	5	5	5	5	5	5	5	5	5	5	5	5	2	3	3	2	5	5	5	3	5	5	6	6	6	6	6	6	6	6	2	2	2	2	4	2	2	3	2	1
1	2	2	2	2	4	4	4	4	4	4	4	4	4	4	4	4	4	3	3	3	3	3	4	4	3	3	3	3	3	3	3	3	3	3	3	3	3	3	3	3	3	3	3	2	1
1	2	2	2	2	4	4	3	4	4	3	3	4	4	3	3	2	4	3	3	2	2	2	2	4	3	4	2	4	3	2	2	3	2	2	2	3	2	3	3	2	2	1	1	2	1
1	2	1	2	2	5	5	5	5	5	5	5	5	5	5	5	5	5	5	5	3	3	2	2	2	2	3	2	4	4	4	4	2	4	3	2	2	2	2	3	2	2	2	1	2	1
1	2	1	2	2	3	4	3	4	3	2	3	4	3	4	4	4	5	3	3	3	3	2	4	4	3	4	4	2	1	2	2	1	1	2	3	2	1	2	2	3	2	3	3	2	1
1	1	3	2	2	3	3	4	5	4	4	2	2	4	3	4	4	4	3	1	1	1	4	4	4	4	3	3	2	1	1	1	1	2	4	1	2	2	3	4	1	1	2	1	3	1
1	2	1	1	2	5	5	5	5	5	5	5	5	5	5	5	3	2	2	2	2	2	2	4	5	3	2	2	4	4	4	4	4	4	4	4	3	4	3	4	4	4	4	4	2	1
1	2	2	1	2	5	5	4	4	4	3	3	3	3	3	3	3	3	2	2	3	3	4	4	4	3	4	3	2	2	1	1	2	2	3	2	2	2	2	1	3	2	2	1	2	1
2	2	4	2	2	3	3	3	3	3	3	3	3	3	3	3	3	3	3	3	3	3	3	3	3	3	5	5	2	2	2	2	2	2	2	2	2	2	2	2	2	2	2	2	8	0
1	2	1	1	2	4	4	4	4	2	2	2	2	4	2	4	1	2	1	1	2	1	3	2	2	4	2	2	2	2	2	2	2	2	2	2	2	2	2	2	2	2	2	2	2	1
1	2	2	2	2	3	3	3	4	4	4	3	3	4	3	3	3	4	2	2	1	1	3	3	3	2	3	2	2	5	2	2	1	1	1	1	1	1	1	1	1	1	1	1	8	0
1	2	1	2	2	4	4	4	5	4	4	2	2	4	3	4	4	4	3	4	4	4	4	4	3	2	3	4	5	5	4	4	3	5	3	3	4	4	4	4	4	2	4	5	8	0
2	2	2	2	2	5	5	5	5	5	4	5	5	5	5	5	3	2	4	4	4	4	2	3	2	1	1	1	4	4	4	4	5	5	3	4	4	2	3	3	2	2	2	2	2	1
2	2	1	2	2	3	3	3	2	2	2	3	4	4	2	2	5	5	5	2	2	2	2	4	4	4	5	5	1	1	1	1	1	1	1	5	2	2	1	1	1	1	1	1	5	1
2	2	1	2	2	2	3	4	4	4	4	4	4	3	3	2	4	4	4	4	4	4	4	4	4	5	5	5	2	1	1	2	2	2	2	2	1	1	1	1	1	1	1	1	8	0
1	1	1	2	2	3	4	3	4	4	4	2	2	3	3	2	4	4	2	2	2	2	2	2	2	2	4	4	1	1	1	1	1	1	1	1	1	1	1	1	1	2	2	2	3	1
1	2	1	2	2	5	5	3	5	5	5	1	5	5	5	5	5	3	3	2	5	5	5	5	4	2	5	1	6	6	6	6	6	6	6	6	6	6	6	6	6	6	6	6	2	1
1	1	1	2	2	5	5	4	5	5	5	4	2	1	4	5	2	2	2	2	2	4	2	2	2	2	2	1	3	2	1	1	1	2	1	1	1	1	2	2	1	1	1	1	2	1
2	2	1	2	2	2	3	4	2	2	2	2	2	3	2	2	3	4	3	3	4	4	2	3	2	5	5	5	4	2	1	1	2	3	3	3	3	3	3	3	3	3	3	3	7	1
2	2	2	1	2	3	3	3	2	2	4	3	3	4	2	3	4	4	4	2	2	2	1	3	2	3	4	4	2	1	1	1	1	1	1	1	1	1	1	1	1	1	1	1	2	1
1	2	1	2	2	4	4	4	4	4	3	3	3	4	3	4	3	3	3	3	3	3	3	3	3	3	3	3	4	4	4	3	4	4	4	4	4	4	4	4	4	4	4	4	2	1
2	2	2	2	2	4	2	4	2	4	1	1	2	3	2	1	3	4	3	2	2	2	3	4	5	5	5	4	3	1	1	3	4	1	4	4	1	2	1	1	1	1	2	3	2	1
1	2	1	1	2	3	3	3	3	3	3	3	3	4	3	4	4	4	4	1	3	3	2	3	3	3	3	3	4	2	1	1	2	2	2	2	2	2	2	2	2	2	2	2	3	1
1	2	1	2	2	2	1	1	3	4	1	1	1	3	1	1	3	5	3	1	5	4	5	5	2	5	5	5	5	1	3	4	1	4	3	4	4	1	2	1	3	1	1	1	8	0
2	2	2	2	2	3	4	4	4	2	1	3	4	4	4	4	4	4	4	4	3	3	2	4	4	4	5	4	4	2	2	2	5	5	4	5	2	2	1	2	2	3	1	2	2	1
1	2	2	2	2	3	3	3	4	4	3	3	2	2	3	4	3	4	3	2	2	2	4	2	3	4	3	3	2	2	2	2	2	2	2	2	1	1	1	1	1	1	1	1	2	1
2	2	2	1	2	3	3	3	3	3	2	3	4	3	3	4	3	3	2	2	3	3	3	3	3	3	4	3	1	1	1	1	4	2	2	4	2	2	2	1	2	2	1	1	2	1
2	2	4	2	2	4	2	2	4	4	1	4	4	4	2	4	4	5	4	2	4	4	2	4	4	5	5	5	2	2	2	2	2	4	2	5	3	2	1	2	2	2	2	5	2	1
1	2	1	1	2	4	4	4	4	4	4	4	4	4	4	4	2	3	3	1	3	2	3	2	3	2	2	2	5	5	5	3	5	4	3	2	4	3	3	1	1	1	2	1	2	1
1	2	1	2	2	4	4	4	3	4	3	3	4	4	3	4	5	4	3	3	3	4	4	4	4	3	1	4	4	2	1	1	1	1	1	1	1	1	1	1	1	1	1	1	4	1
2	2	1	2	2	3	3	4	2	3	4	2	3	3	3	3	3	4	4	3	4	3	2	4	4	4	5	3	1	1	1	1	2	1	2	2	1	1	1	1	3	1	1	2	2	1
1	2	2	1	2	4	4	4	4	4	4	3	4	4	4	4	2	2	2	2	2	2	3	2	2	2	4	3	4	4	4	4	4	4	4	3	3	4	2	2	2	1	1	1	2	1
1	2	1	2	2	5	5	5	5	5	5	5	5	5	3	4	2	2	2	2	2	2	2	2	2	2	2	2	5	3	2	2	5	3	1	4	5	3	2	2	4	3	1	3	2	1
1	2	1	2	2	1	2	1	1	2	1	3	4	3	4	5	3	5	4	2	4	4	5	5	5	5	3	4	1	2	2	2	2	2	3	2	1	4	5	1	1	5	4	4	3	1
1	2	1	2	2	4	3	4	4	4	4	3	3	4	2	5	4	3	2	3	2	1	3	3	3	2	4	3	5	5	5	5	5	5	4	4	5	4	5	4	4	5	5	5	2	1
1	1	1	2	2	5	5	4	4	4	3	3	4	3	4	5	3	3	4	1	2	2	3	3	3	3	4	4	5	4	4	4	4	4	4	4	4	3	4	3	4	3	4	4	2	1
2	2	2	2	2	4	4	4	4	4	3	4	4	4	3	4	3	3	3	3	3	3	3	3	4	3	4	3	1	1	1	1	2	2	2	3	3	2	2	2	2	2	2	3	2	1
2	1	1	2	2	4	4	2	3	3	1	4	4	4	2	1	2	4	4	2	4	4	4	4	4	5	5	4	4	3	2	3	5	4	3	4	3	2	1	2	1	1	2	2	2	1
1	2	2	2	2	5	5	5	5	5	5	5	5	5	5	5	3	3	4	2	2	2	4	4	4	3	3	2	4	3	4	5	6	6	5	5	4	4	3	3	4	5	5	4	3	1
1	2	4	1	2	4	4	4	5	4	3	4	4	4	4	4	3	3	4	4	3	3	3	4	4	3	3	3	1	2	1	1	2	2	2	2	2	2	2	2	1	1	1	1	2	1
1	2	4	2	2	5	5	3	3	3	3	5	4	5	3	4	3	3	3	3	3	4	5	3	3	3	5	5	2	2	2	2	2	2	2	2	2	2	2	2	3	2	2	2	2	1
1	2	1	1	2	3	4	2	4	4	3	3	4	4	4	4	3	2	2	2	3	2	2	2	3	2	4	2	2	2	2	2	2	2	2	2	2	1	1	1	1	1	3	1	2	1
2	2	4	2	2	3	4	1	4	3	2	4	4	4	3	3	5	4	4	4	5	5	4	4	4	5	5	4	4	4	4	5	4	4	4	3	4	4	4	4	4	4	4	4	2	1
1	2	2	2	2	4	4	4	2	4	2	3	4	4	3	3	4	4	4	2	2	3	3	2	4	2	2	4	5	4	5	4	5	4	3	4	5	3	3	1	4	4	3	4	1	1
2	2	1	2	2	3	4	1	2	4	3	4	3	4	1	2	3	4	4	5	4	4	3	2	2	5	5	4	5	6	6	6	6	6	6	6	3	2	3	3	3	3	2	3	2	1
1	1	1	2	2	3	3	4	4	4	2	2	2	2	4	4	4	4	2	2	4	2	3	4	4	4	2	3	3	3	3	3	3	3	3	3	2	2	2	2	2	2	2	2	3	1
2	2	1	1	2	3	3	3	4	4	2	2	4	4	2	2	2	2	4	2	2	2	2	2	2	2	4	4	4	3	3	2	2	3	2	2	3	3	3	2	3	3	3	3	2	1
2	2	1	2	3	4	4	2	2	1	1	3	3	4	2	1	3	1	4	1	1	1	1	1	3	4	5	1	1	1	1	1	1	1	2	2	4	1	2	2	1	1	2	2	2	1
2	2	1	2	2	4	4	1	3	4	2	4	3	4	4	3	2	3	2	2	3	2	2	2	2	2	4	2	1	1	2	1	1	1	1	2	4	1	2	1	1	2	2	2	3	1

## Sheet: answers
Gender	Family Staus	Region	Residence of family	Education level	Marriage can alleviate loneliness and bring a sense of fulfillment to life.	Marriage can satisfy personal family attachment and give people a sense of belonging.	Marriage can achieve social identity and conform to the traditional values of society and family that individuals should get married at a certain age.	Marriage can reduce the risk of loneliness and aging.	Marriage can avoid the risk of facing difficulties alone.	Marriage can reduce the risk of lovers breaking up.	Marriage can increase family income.	Marriage can increase household labor.	Marriage can increase an individual's social network and expand their circle.	Marriage can achieve family prosperity.	Having children after marriage can achieve the inheritance of life.	Communication and interaction with my spouse and their relatives after marriage can make me feel anxious.	After marriage, the amount of time spent on myself will be reduced, and personal interests, hobbies, habits, and other freedoms will be restricted.	Getting married is not in line with the current social values of unmarried and infertile young people.	Getting married means giving up on the possibility of finding a better partner in the future.	Marriage will affect my (or my spouse's) career development.	Getting married will affect my (or my spouse's) academic progress.	Getting married means higher costs such as dowries and purchasing a house.	Getting married means higher daily household expenses.	Getting married means higher elderly care costs of both parents.	Daily fatigue after marriage can lead to a decrease in physical health.	Having children after marriage can cause harm to women's bodies.	There may be physical or mental domestic violence after marriage.	I get the information of marriage emotional utility (such as the sense of life fulfillment, personal belonging and social identity brought by your spouse) through the Internet.	I get the information of marriage security utility (such as reducing the risk of lonely aging, avoiding difficulties alone, and reducing the risk of lovers breaking up) through the Internet.	I get the information of marriage economic utility (such as increasing family income, increasing family labor, and increasing social contacts) through the Internet.	I get the information of marriage family continuity utility (such as family prosperity and life inheritance) through the Internet.	I get the information of marriage psychological cost (such as anxiety about communication with spouses and their relatives, lack of freedom in marriage constraints, and social disapproval) through the Internet.	I get the information of marriage opportunity cost (such as worries about the choice of a suitable partner, marriage's worries about its own or spouse's career development, and marriage's worries about its own or spouse's learning and improvement) through the Internet.	I get the information of marriage economic cost (such as marriage costs such as bride price, household daily expenses, and the elderly support costs of both parents) through the Internet.	I get the information of marriage physiological cost (such as physical health caused by daily tiredness after marriage, physical harm to women caused by childbirth after marriage, physical or mental domestic violence) through the Internet.	I communicate with people around me (such as family, friends, teachers, etc.) about marriage emotional utility (such as the sense of life fulfillment, personal belonging and social identity brought by your spouse) offline.	I communicate with people around me (such as family, friends, teachers, etc.) about marriage security utility (such as reducing the risk of lonely aging, avoiding difficulties alone, and reducing the risk of lovers breaking up) offline.	I communicate with people around me (such as family, friends, teachers, etc.) about marriage economic utility (such as increasing family income, increasing family labor, and increasing social contacts) offline.	I communicate with people around me (such as family, friends, teachers, etc.) about marriage family continuity utility (such as family prosperity and life inheritance) offline.	I communicate with people around me (such as family, friends, teachers, etc.) about marriage psychological cost (such as anxiety about communication with spouses and their relatives, lack of freedom in marriage constraints, and social disapproval) offline.	I communicate with people around me (such as family, friends, teachers, etc.) about marriage opportunity cost (such as worries about the choice of a suitable partner, marriage's worries about its own or spouse's career development, and marriage's worries about its own or spouse's learning and improvement) offline.	I communicate with people around me (such as family, friends, teachers, etc.) about marriage economic cost (such as marriage costs such as bride price, household daily expenses, and the elderly support costs of both parents) offline.	I communicate with people around me (such as family, friends, teachers, etc.) about marriage physiological cost (such as physical health caused by daily tiredness after marriage, physical harm to women caused by childbirth after marriage, physical or mental domestic violence) offline.	What age do you plan to get married at?
female	Two-parent	East	Urban	Undergraduate	agree	absolutely agree	absolutely agree	agree	agree	not sure	agree	agree	agree	agree	agree	not sure	agree	not sure	not sure	not sure	disagree	agree	not sure	agree	disagree	agree	not sure	once or twice half a year	once or twice half a year	once or twice a year	once or twice half a year	once or twice half a year	once or twice a year	once or twice a year	once or twice a month	once or twice a year	once or twice a year	once or twice half a year	never	once or twice half a year	once or twice a year	once or twice a year	once or twice half a year	25-29years old
male	Two-parent	Northeast	Rural	Undergraduate	not sure	agree	disagree	agree	agree	disagree	agree	agree	agree	not sure	not sure	agree	agree	agree	not sure	not sure	not sure	absolutely agree	agree	agree	agree	not sure	not sure	once or twice a week	once or twice a week	once or twice a week	once or twice a week	once or twice a week	once or twice a month	once or twice a week	once or twice a month	once or twice a month	once or twice a month	once or twice a month	once or twice a week	once or twice a week	once or twice a month	once or twice a month	once or twice a month	30-34years old
female	Two-parent	Northeast	Urban	Undergraduate	agree	agree	agree	not sure	disagree	disagree	not sure	agree	agree	agree	agree	agree	absolutely agree	agree	agree	agree	absolutely agree	agree	not sure	agree	absolutely agree	absolutely agree	absolutely agree	once or twice a month	once or twice a month	once or twice a year	once or twice a month	once or twice a week	once or twice a month	once or twice a year	once or twice a week	once or twice half a year	once or twice a month	once or twice a year	once or twice half a year	once or twice a year	once or twice a year	once or twice half a year	once or twice a year	30-34years old
female	Two-parent	Northeast	Urban	Undergraduate	agree	agree	absolutely agree	absolutely agree	absolutely agree	disagree	agree	absolutely agree	not sure	agree	agree	disagree	absolutely agree	agree	agree	agree	agree	disagree	agree	agree	disagree	agree	disagree	once or twice a month	every day	once or twice a week	once or twice a month	once or twice a year	once or twice a month	once or twice a week	once or twice a week	every day	every day	never	once or twice a week	once or twice a week	never	once or twice a week	never	30-34years old
female	Two-parent	Northeast	Rural	Undergraduate	absolutely agree	agree	not sure	not sure	agree	absolutely disagree	disagree	not sure	agree	disagree	absolutely disagree	absolutely agree	agree	agree	absolutely disagree	disagree	disagree	absolutely disagree	disagree	agree	not sure	absolutely agree	disagree	every day	every day	once or twice a month	never	every day	every day	once or twice a month	once or twice a month	never	once or twice a year	once or twice half a year	once or twice a month	once or twice a month	once or twice half a year	once or twice a year	once or twice a year	30-34years old
female	Two-parent	Northeast	Urban	Undergraduate	agree	agree	disagree	agree	absolutely agree	agree	agree	agree	absolutely agree	absolutely agree	absolutely agree	absolutely agree	disagree	disagree	absolutely disagree	agree	not sure	agree	disagree	absolutely disagree	absolutely disagree	absolutely agree	not sure	once or twice a week	once or twice a month	once or twice a month	once or twice half a year	once or twice a month	once or twice a month	once or twice a year	once or twice a week	once or twice a month	once or twice a month	once or twice half a year	never	once or twice a year	never	once or twice a year	once or twice a month	25-29years old
female	Two-parent	Northeast	Urban	Undergraduate	not sure	not sure	disagree	agree	agree	disagree	not sure	agree	agree	disagree	disagree	agree	agree	not sure	not sure	agree	agree	agree	agree	agree	agree	agree	agree	once or twice a year	once or twice a year	once or twice a year	once or twice a year	once or twice a year	once or twice a year	once or twice a year	once or twice half a year	once or twice half a year	once or twice a year	once or twice half a year	once or twice half a year	once or twice a year	once or twice a year	once or twice half a year	once or twice half a year	25-29years old
male	Two-parent	Northeast	Urban	Undergraduate	agree	agree	agree	not sure	agree	disagree	disagree	disagree	disagree	not sure	agree	disagree	not sure	agree	agree	disagree	disagree	disagree	agree	disagree	agree	disagree	agree	once or twice a year	once or twice a year	once or twice a year	once or twice a year	once or twice a year	once or twice a year	once or twice a year	once or twice a year	once or twice a year	once or twice a year	once or twice half a year	once or twice half a year	once or twice half a year	once or twice a year	once or twice half a year	once or twice half a year	25-29years old
female	Two-parent	Northeast	Urban	Undergraduate	disagree	disagree	absolutely disagree	agree	disagree	absolutely disagree	disagree	agree	not sure	absolutely disagree	disagree	absolutely agree	absolutely agree	absolutely agree	disagree	absolutely agree	absolutely agree	disagree	disagree	absolutely agree	absolutely agree	absolutely agree	not sure	once or twice a year	never	once or twice half a year	never	once or twice a year	once or twice a year	once or twice a month	once or twice a week	never	once or twice half a year	once or twice a year	never	never	never	once or twice a year	never	never
female	Two-parent	Northeast	Urban	High school or bellow	disagree	disagree	not sure	not sure	not sure	absolutely disagree	agree	not sure	agree	agree	agree	absolutely agree	absolutely agree	absolutely agree	not sure	absolutely agree	absolutely agree	absolutely agree	absolutely agree	absolutely agree	absolutely agree	absolutely agree	agree	once or twice a month	once or twice a month	once or twice half a year	once or twice a week	once or twice a week	once or twice a month	once or twice a week	once or twice a week	once or twice a week	once or twice a week	once or twice a week	once or twice a week	once or twice a week	every day	once or twice a month	every day	30-34years old
female	Others	Northeast	Rural	Undergraduate	not sure	agree	not sure	disagree	not sure	not sure	not sure	agree	agree	agree	disagree	agree	absolutely agree	agree	absolutely agree	absolutely agree	agree	agree	agree	agree	not sure	absolutely agree	agree	once or twice half a year	once or twice a year	never	once or twice a year	never	never	never	once or twice a month	never	once or twice a year	never	once or twice a year	once or twice half a year	once or twice a year	once or twice half a year	once or twice half a year	never
female	Two-parent	Northeast	Rural	Undergraduate	agree	absolutely agree	not sure	agree	absolutely agree	not sure	not sure	not sure	agree	agree	agree	not sure	agree	not sure	disagree	not sure	not sure	not sure	agree	not sure	not sure	agree	agree	once or twice half a year	once or twice a month	once or twice a month	once or twice a week	once or twice half a year	once or twice a year	once or twice a month	once or twice half a year	once or twice a month	once or twice a month	once or twice half a year	once or twice a month	once or twice half a year	once or twice a year	once or twice a year	once or twice a week	25-29years old
female	Two-parent	Northeast	Urban	Undergraduate	not sure	agree	disagree	absolutely disagree	disagree	absolutely disagree	disagree	agree	agree	not sure	agree	disagree	agree	absolutely disagree	absolutely disagree	disagree	disagree	absolutely agree	agree	absolutely agree	agree	absolutely agree	absolutely agree	once or twice a month	never	once or twice half a year	once or twice a month	once or twice a year	once or twice half a year	once or twice half a year	once or twice a week	once or twice half a year	once or twice half a year	once or twice a year	once or twice a year	never	once or twice half a year	once or twice half a year	once or twice half a year	25-29years old
female	Two-parent	Northeast	Urban	Undergraduate	not sure	agree	disagree	agree	agree	disagree	not sure	disagree	agree	not sure	agree	not sure	disagree	disagree	not sure	disagree	disagree	agree	agree	agree	agree	agree	not sure	once or twice a year	once or twice a year	never	never	never	never	once or twice a year	never	once or twice half a year	once or twice half a year	once or twice half a year	once or twice half a year	never	never	once or twice a year	never	30-34years old
female	Two-parent	Northeast	Rural	Undergraduate	agree	agree	not sure	agree	disagree	absolutely disagree	not sure	agree	agree	agree	agree	not sure	absolutely agree	absolutely agree	absolutely agree	not sure	agree	absolutely agree	absolutely agree	absolutely agree	agree	absolutely agree	disagree	once or twice a month	once or twice a week	once or twice a month	once or twice half a year	once or twice a week	once or twice a month	once or twice a month	every day	once or twice a month	once or twice a week	once or twice a month	once or twice half a year	every day	once or twice a month	once or twice a month	once or twice a year	25-29years old
male	Two-parent	Northeast	Urban	High school or bellow	agree	agree	agree	agree	agree	agree	agree	agree	agree	agree	agree	not sure	not sure	not sure	not sure	not sure	not sure	agree	not sure	disagree	disagree	disagree	disagree	once or twice half a year	once or twice half a year	once or twice half a year	once or twice half a year	once or twice half a year	once or twice half a year	once or twice half a year	once or twice a month	once or twice half a year	once or twice half a year	once or twice half a year	once or twice a year	once or twice half a year	once or twice a month	once or twice half a year	once or twice a year	25-29years old
male	Two-parent	Northeast	Urban	High school or bellow	absolutely agree	agree	agree	absolutely agree	absolutely agree	not sure	not sure	agree	agree	absolutely agree	not sure	agree	agree	not sure	absolutely disagree	agree	not sure	agree	not sure	agree	agree	agree	agree	once or twice a month	once or twice half a year	once or twice a year	once or twice half a year	once or twice half a year	once or twice a year	once or twice a year	once or twice a year	never	never	never	once or twice a year	once or twice a month	once or twice half a year	never	once or twice half a year	before 24 years old
female	Two-parent	Northeast	Urban	Undergraduate	agree	agree	agree	absolutely agree	absolutely agree	not sure	absolutely agree	absolutely agree	agree	agree	absolutely agree	disagree	not sure	disagree	agree	agree	not sure	agree	disagree	disagree	disagree	agree	disagree	once or twice half a year	once or twice a month	once or twice a month	once or twice half a year	once or twice a month	once or twice half a year	once or twice half a year	once or twice a month	once or twice a week	every day	once or twice a week	once or twice a week	once or twice a week	once or twice half a year	once or twice a month	once or twice half a year	before 24 years old
female	Two-parent	Northeast	Urban	Undergraduate	not sure	agree	not sure	not sure	not sure	disagree	not sure	not sure	not sure	disagree	agree	agree	agree	disagree	agree	not sure	not sure	absolutely agree	absolutely agree	absolutely agree	absolutely agree	absolutely agree	agree	once or twice a week	never	never	once or twice a week	once or twice a week	once or twice a week	once or twice a week	every day	once or twice half a year	once or twice a year	once or twice a year	never	once or twice half a year	once or twice half a year	once or twice half a year	once or twice half a year	25-29years old
male	Two-parent	Northeast	Urban	Undergraduate	agree	agree	agree	agree	agree	not sure	agree	agree	agree	agree	agree	disagree	disagree	agree	disagree	disagree	disagree	disagree	disagree	disagree	agree	agree	agree	once or twice a year	once or twice a year	once or twice a year	once or twice a year	once or twice a year	once or twice a year	once or twice a year	once or twice a year	once or twice a year	once or twice a year	once or twice half a year	once or twice half a year	once or twice a year	once or twice a month	once or twice a month	once or twice a year	25-29years old
female	Two-parent	Northeast	Urban	Undergraduate	agree	agree	not sure	agree	not sure	not sure	absolutely agree	not sure	not sure	not sure	agree	not sure	disagree	disagree	agree	disagree	disagree	not sure	disagree	disagree	disagree	agree	absolutely disagree	once or twice a week	once or twice a month	once or twice a week	once or twice a week	once or twice a week	once or twice a week	once or twice a month	once or twice a week	once or twice a week	once or twice a week	once or twice a month	once or twice a month	once or twice a month	once or twice a month	once or twice a year	once or twice a month	25-29years old
female	Two-parent	Northeast	Urban	Undergraduate	agree	agree	disagree	not sure	agree	disagree	agree	absolutely agree	not sure	agree	not sure	absolutely disagree	not sure	disagree	disagree	not sure	absolutely disagree	absolutely disagree	agree	absolutely agree	not sure	not sure	absolutely disagree	once or twice a week	once or twice a month	once or twice half a year	once or twice a month	once or twice half a year	once or twice a month	once or twice a month	once or twice half a year	once or twice a week	once or twice a month	once or twice half a year	once or twice a month	once or twice a month	once or twice a month	once or twice a month	once or twice a month	35-39years old
male	Two-parent	East	Urban	Masters or PhD	absolutely agree	absolutely agree	absolutely agree	absolutely agree	absolutely agree	not sure	absolutely agree	absolutely agree	absolutely agree	absolutely agree	absolutely agree	absolutely disagree	absolutely agree	absolutely agree	absolutely disagree	not sure	not sure	absolutely agree	absolutely disagree	absolutely disagree	absolutely disagree	absolutely agree	absolutely agree	never	never	never	never	never	never	never	never	once or twice half a year	once or twice half a year	once or twice half a year	once or twice half a year	once or twice half a year	once or twice half a year	once or twice half a year	once or twice half a year	25-29years old
male	Two-parent	Northeast	Urban	Undergraduate	agree	agree	disagree	absolutely agree	agree	agree	not sure	agree	absolutely agree	agree	agree	absolutely agree	agree	disagree	disagree	not sure	disagree	disagree	agree	agree	disagree	agree	agree	once or twice a month	once or twice a year	once or twice a year	once or twice a year	once or twice half a year	once or twice a year	once or twice half a year	once or twice half a year	once or twice a year	once or twice half a year	once or twice half a year	once or twice half a year	once or twice a month	once or twice a year	once or twice half a year	never	25-29years old
male	Two-parent	Northeast	Rural	Undergraduate	agree	agree	agree	absolutely agree	not sure	not sure	not sure	not sure	agree	agree	agree	disagree	not sure	disagree	disagree	disagree	disagree	not sure	not sure	not sure	not sure	not sure	not sure	once or twice a month	never	once or twice a year	once or twice a year	once or twice a year	once or twice half a year	once or twice a year	once or twice half a year	once or twice a year	once or twice half a year	once or twice a month	once or twice a month	once or twice a month	once or twice a month	once or twice a year	once or twice a year	25-29years old
male	Two-parent	Northeast	Urban	Undergraduate	agree	agree	agree	agree	agree	not sure	disagree	not sure	agree	agree	absolutely agree	disagree	disagree	agree	disagree	not sure	disagree	agree	agree	disagree	disagree	absolutely agree	not sure	once or twice a week	once or twice a month	once or twice a week	once or twice a month	once or twice a week	once or twice a month	once or twice a week	once or twice a week	once or twice a week	once or twice a week	once or twice a month	once or twice a month	once or twice a week	once or twice half a year	once or twice a month	once or twice a week	25-29years old
female	Two-parent	Northeast	Rural	Undergraduate	agree	not sure	disagree	absolutely disagree	not sure	disagree	agree	agree	disagree	not sure	not sure	agree	agree	not sure	disagree	agree	agree	agree	agree	agree	not sure	agree	agree	once or twice half a year	once or twice a year	once or twice half a year	once or twice a year	once or twice half a year	once or twice a year	once or twice half a year	once or twice half a year	once or twice a year	once or twice a year	once or twice a year	once or twice a year	once or twice half a year	once or twice a year	once or twice a year	once or twice half a year	30-34years old
female	Two-parent	Northeast	Urban	Undergraduate	absolutely disagree	absolutely disagree	absolutely disagree	absolutely disagree	absolutely disagree	absolutely disagree	disagree	disagree	disagree	absolutely disagree	agree	absolutely agree	absolutely agree	absolutely agree	not sure	agree	agree	absolutely disagree	not sure	absolutely agree	agree	absolutely agree	absolutely agree	once or twice a year	once or twice a year	once or twice a year	once or twice a year	once or twice half a year	once or twice a year	once or twice a year	once or twice half a year	once or twice a month	once or twice a month	once or twice a month	once or twice a month	once or twice a month	once or twice a month	once or twice a month	once or twice a month	never
female	Two-parent	Northeast	Urban	Undergraduate	absolutely agree	absolutely agree	absolutely agree	absolutely agree	absolutely agree	absolutely agree	absolutely agree	absolutely agree	absolutely agree	absolutely agree	absolutely agree	disagree	disagree	disagree	disagree	disagree	absolutely disagree	absolutely disagree	absolutely disagree	absolutely disagree	absolutely disagree	agree	absolutely disagree	once or twice a week	once or twice a month	once or twice a month	once or twice a week	once or twice a month	once or twice a month	once or twice a month	once or twice a month	once or twice a week	once or twice a month	once or twice a month	once or twice a month	once or twice half a year	once or twice half a year	once or twice half a year	once or twice half a year	25-29years old
male	Two-parent	Northeast	Urban	Undergraduate	agree	agree	agree	absolutely agree	agree	disagree	not sure	agree	absolutely agree	not sure	agree	absolutely agree	absolutely agree	disagree	absolutely agree	agree	agree	absolutely agree	absolutely agree	absolutely agree	disagree	agree	agree	once or twice a month	once or twice a year	once or twice a year	never	once or twice half a year	once or twice half a year	once or twice a month	once or twice a year	once or twice half a year	once or twice a year	once or twice a year	once or twice a year	once or twice a year	never	once or twice a year	once or twice a year	25-29years old
male	Two-parent	Northeast	Urban	Undergraduate	disagree	disagree	disagree	agree	agree	not sure	disagree	agree	absolutely agree	not sure	agree	absolutely agree	absolutely agree	agree	agree	disagree	not sure	agree	not sure	disagree	disagree	agree	not sure	once or twice a month	once or twice a week	once or twice a month	once or twice a month	once or twice a month	once or twice a week	once or twice a week	once or twice a week	once or twice a week	once or twice a week	once or twice a week	once or twice half a year	once or twice a month	once or twice a week	once or twice a week	once or twice a week	25-29years old
female	Two-parent	Northeast	Urban	Undergraduate	agree	disagree	absolutely disagree	absolutely disagree	absolutely agree	agree	not sure	agree	agree	absolutely disagree	absolutely disagree	not sure	agree	not sure	absolutely agree	disagree	disagree	absolutely agree	disagree	agree	disagree	absolutely agree	absolutely disagree	once or twice a year	once or twice a year	never	once or twice a month	never	once or twice a year	once or twice a year	once or twice a year	once or twice half a year	never	once or twice a year	never	never	once or twice a year	once or twice a year	once or twice a month	25-29years old
female	Others	Northeast	Rural	Masters or PhD	not sure	agree	disagree	agree	agree	agree	not sure	agree	agree	agree	agree	not sure	disagree	disagree	disagree	disagree	disagree	disagree	disagree	disagree	disagree	agree	disagree	once or twice a month	once or twice a year	never	never	once or twice a year	once or twice a year	once or twice a year	once or twice a year	once or twice half a year	never	once or twice a year	once or twice a year	once or twice a year	once or twice a year	once or twice a year	once or twice a year	25-29years old
male	Two-parent	Northeast	Rural	High school or bellow	not sure	agree	disagree	not sure	not sure	disagree	not sure	not sure	agree	not sure	agree	not sure	agree	agree	agree	not sure	disagree	not sure	disagree	disagree	disagree	not sure	disagree	never	never	never	never	never	never	never	never	never	never	never	never	never	never	never	never	30-34years old
female	Two-parent	Northeast	Urban	Undergraduate	agree	absolutely agree	agree	agree	absolutely agree	disagree	agree	absolutely agree	absolutely agree	agree	absolutely agree	agree	disagree	agree	disagree	disagree	disagree	disagree	absolutely disagree	disagree	agree	absolutely agree	agree	once or twice a week	once or twice half a year	once or twice half a year	once or twice a year	once or twice a month	once or twice half a year	once or twice a week	once or twice a week	once or twice a week	once or twice a month	once or twice a year	once or twice a year	once or twice a week	once or twice a year	once or twice half a year	once or twice a month	30-34years old
female	Two-parent	Northeast	Rural	Masters or PhD	absolutely agree	absolutely agree	agree	absolutely agree	agree	agree	agree	agree	disagree	not sure	agree	agree	agree	disagree	not sure	disagree	disagree	not sure	agree	not sure	agree	agree	agree	once or twice a week	once or twice a week	once or twice a month	once or twice a month	once or twice a week	once or twice a week	once or twice a month	once or twice a month	once or twice a month	once or twice a month	once or twice half a year	once or twice half a year	once or twice half a year	once or twice half a year	once or twice half a year	once or twice half a year	25-29years old
male	Others	Northeast	Urban	High school or bellow	absolutely agree	agree	agree	absolutely agree	agree	not sure	not sure	agree	agree	agree	absolutely agree	disagree	disagree	agree	disagree	disagree	disagree	not sure	agree	agree	not sure	disagree	disagree	never	never	never	never	never	never	never	never	never	never	once or twice a year	never	never	once or twice a year	once or twice a year	never	30-34years old
female	Others	Northeast	Urban	Undergraduate	agree	agree	absolutely disagree	absolutely disagree	disagree	absolutely disagree	not sure	agree	agree	agree	not sure	absolutely agree	absolutely agree	not sure	agree	disagree	disagree	agree	agree	agree	absolutely agree	absolutely agree	absolutely agree	once or twice a month	once or twice half a year	once or twice half a year	once or twice a year	once or twice a week	once or twice half a year	once or twice half a year	once or twice a week	once or twice half a year	once or twice a year	once or twice half a year	once or twice a year	once or twice a month	once or twice half a year	once or twice a year	once or twice a month	30-34years old
male	Two-parent	Northeast	Urban	Undergraduate	absolutely agree	agree	agree	agree	absolutely agree	not sure	agree	agree	agree	agree	agree	disagree	agree	disagree	not sure	not sure	disagree	agree	not sure	disagree	disagree	not sure	disagree	once or twice a month	once or twice a year	every day	once or twice a month	once or twice a week	once or twice a month	once or twice half a year	once or twice a month	once or twice a month	once or twice a year	every day	once or twice a month	once or twice a week	once or twice a month	once or twice a month	once or twice a month	25-29years old
female	Two-parent	Northeast	Urban	Undergraduate	agree	absolutely agree	agree	agree	agree	not sure	not sure	agree	not sure	not sure	not sure	disagree	disagree	agree	agree	not sure	not sure	agree	agree	agree	not sure	agree	agree	once or twice a year	never	never	once or twice a year	once or twice half a year	once or twice a year	once or twice half a year	once or twice a month	once or twice a year	once or twice half a year	never	once or twice a year	once or twice half a year	once or twice a year	once or twice a year	once or twice half a year	25-29years old
female	Two-parent	Northeast	Urban	Undergraduate	agree	agree	not sure	disagree	not sure	disagree	absolutely disagree	not sure	agree	disagree	not sure	not sure	disagree	agree	disagree	disagree	disagree	agree	absolutely agree	agree	not sure	absolutely agree	not sure	once or twice a year	once or twice half a year	once or twice a year	never	once or twice a month	never	once or twice half a year	once or twice half a year	once or twice half a year	once or twice a year	once or twice a month	once or twice half a year	once or twice a year	never	once or twice a month	once or twice half a year	25-29years old
female	Two-parent	Northeast	Rural	High school or bellow	agree	agree	not sure	agree	agree	not sure	not sure	agree	agree	agree	agree	agree	agree	agree	disagree	disagree	not sure	agree	agree	agree	not sure	agree	agree	once or twice a month	once or twice a month	once or twice half a year	once or twice a week	once or twice a month	once or twice a month	once or twice a month	once or twice half a year	once or twice a month	once or twice half a year	once or twice half a year	once or twice a year	once or twice a year	once or twice a year	once or twice half a year	once or twice a year	25-29years old
female	Two-parent	Northeast	Urban	Masters or PhD	agree	absolutely agree	agree	not sure	agree	not sure	disagree	agree	not sure	not sure	not sure	absolutely agree	agree	not sure	agree	agree	not sure	absolutely agree	absolutely agree	absolutely agree	agree	agree	not sure	never	once or twice a year	once or twice half a year	never	once or twice half a year	once or twice half a year	once or twice half a year	once or twice half a year	once or twice a year	once or twice half a year	once or twice half a year	never	once or twice a year	once or twice a year	once or twice half a year	once or twice a year	30-34years old
male	Others	Northeast	Urban	Undergraduate	absolutely agree	absolutely agree	absolutely agree	absolutely agree	absolutely agree	agree	disagree	disagree	not sure	not sure	absolutely agree	disagree	agree	disagree	disagree	disagree	disagree	absolutely agree	agree	not sure	disagree	agree	disagree	never	never	never	never	once or twice a year	never	never	never	once or twice half a year	once or twice half a year	once or twice a year	once or twice half a year	never	never	once or twice a year	never	30-34years old
female	Two-parent	Northeast	Urban	Undergraduate	not sure	agree	absolutely agree	disagree	agree	disagree	disagree	disagree	not sure	not sure	agree	agree	absolutely agree	agree	agree	absolutely agree	absolutely agree	absolutely agree	agree	absolutely agree	absolutely agree	absolutely agree	agree	once or twice a year	once or twice half a year	once or twice half a year	once or twice a month	once or twice half a year	once or twice a month	once or twice a month	once or twice a month	once or twice a week	once or twice a week	once or twice a week	once or twice a month	once or twice a year	once or twice a month	once or twice a month	never	25-29years old
male	Two-parent	Northeast	Rural	Undergraduate	agree	agree	not sure	absolutely agree	agree	not sure	not sure	disagree	agree	agree	absolutely agree	not sure	not sure	disagree	absolutely disagree	not sure	not sure	agree	agree	disagree	absolutely disagree	disagree	not sure	once or twice a week	once or twice a week	once or twice a week	once or twice a month	once or twice a week	once or twice a month	every day	once or twice a week	once or twice half a year	once or twice a week	never	once or twice a week	never	once or twice half a year	once or twice a week	never	25-29years old
male	Two-parent	Northeast	Urban	Masters or PhD	agree	absolutely agree	absolutely agree	absolutely agree	agree	agree	agree	not sure	agree	agree	absolutely agree	not sure	not sure	not sure	disagree	disagree	not sure	not sure	disagree	disagree	disagree	agree	disagree	once or twice a month	once or twice a week	once or twice a month	once or twice a month	once or twice a month	once or twice a week	once or twice a week	once or twice a month	once or twice a week	once or twice a month	once or twice a week	once or twice a week	once or twice a month	once or twice a month	once or twice a week	once or twice a month	25-29years old
female	Two-parent	West	Urban	Undergraduate	absolutely agree	agree	agree	agree	absolutely agree	disagree	agree	absolutely agree	agree	agree	agree	not sure	disagree	disagree	disagree	disagree	absolutely disagree	disagree	absolutely disagree	disagree	disagree	not sure	absolutely disagree	every day	once or twice a month	once or twice half a year	never	never	once or twice a year	once or twice a year	once or twice a year	once or twice half a year	once or twice a year	once or twice half a year	once or twice a year	once or twice a year	once or twice a year	once or twice a year	once or twice a year	25-29years old
female	Others	Northeast	Urban	Undergraduate	agree	agree	agree	not sure	not sure	absolutely disagree	not sure	agree	disagree	not sure	absolutely disagree	agree	agree	absolutely disagree	agree	agree	agree	agree	agree	not sure	absolutely agree	absolutely agree	absolutely agree	every day	once or twice a week	every day	once or twice a week	every day	every day	every day	every day	once or twice a week	once or twice a week	every day	every day	once or twice a week	every day	once or twice a week	every day	25-29years old
female	Others	Northeast	Urban	Undergraduate	agree	agree	not sure	agree	absolutely agree	not sure	agree	not sure	not sure	disagree	agree	disagree	not sure	disagree	absolutely disagree	disagree	disagree	agree	not sure	disagree	disagree	not sure	disagree	once or twice a year	once or twice a year	never	never	once or twice a year	never	never	once or twice a year	never	never	never	once or twice a year	once or twice a year	once or twice a year	never	once or twice a year	25-29years old
female	Two-parent	Northeast	Urban	Undergraduate	not sure	agree	disagree	absolutely disagree	absolutely disagree	absolutely disagree	absolutely disagree	agree	absolutely disagree	not sure	absolutely disagree	not sure	absolutely agree	agree	absolutely agree	absolutely agree	absolutely agree	disagree	absolutely agree	absolutely agree	not sure	absolutely agree	agree	once or twice a week	once or twice a month	never	once or twice a week	once or twice a week	once or twice a month	once or twice a year	every day	once or twice a month	once or twice a week	once or twice half a year	once or twice a week	once or twice a year	once or twice a week	once or twice half a year	once or twice a week	30-34years old
female	Two-parent	Northeast	Urban	Masters or PhD	not sure	agree	absolutely agree	agree	agree	disagree	agree	not sure	disagree	not sure	absolutely agree	disagree	disagree	absolutely disagree	disagree	absolutely disagree	absolutely disagree	disagree	disagree	disagree	not sure	not sure	not sure	once or twice a month	once or twice a week	once or twice a year	once or twice a week	once or twice a year	once or twice a month	once or twice a month	once or twice a week	once or twice half a year	once or twice a month	once or twice a week	once or twice half a year	once or twice a week	once or twice half a year	once or twice a year	once or twice a year	25-29years old
female	Two-parent	Northeast	Urban	Masters or PhD	agree	agree	not sure	disagree	disagree	disagree	agree	agree	agree	disagree	agree	absolutely agree	absolutely agree	absolutely agree	absolutely agree	absolutely agree	absolutely agree	absolutely agree	agree	absolutely agree	absolutely agree	absolutely agree	absolutely agree	once or twice a year	once or twice half a year	once or twice half a year	once or twice a month	once or twice half a year	once or twice a month	once or twice a month	once or twice half a year	once or twice a week	once or twice a month	once or twice a week	once or twice a month	once or twice a month	once or twice half a year	once or twice a week	once or twice a week	never
female	Two-parent	Northeast	Urban	Undergraduate	not sure	not sure	agree	not sure	disagree	disagree	not sure	not sure	agree	not sure	agree	agree	agree	not sure	agree	not sure	not sure	not sure	not sure	agree	not sure	agree	agree	once or twice half a year	once or twice half a year	once or twice half a year	once or twice half a year	once or twice half a year	once or twice half a year	once or twice half a year	once or twice half a year	once or twice half a year	once or twice half a year	once or twice half a year	once or twice half a year	once or twice half a year	once or twice half a year	once or twice half a year	once or twice half a year	25-29years old
male	Two-parent	Northeast	Urban	Undergraduate	not sure	agree	not sure	agree	not sure	agree	not sure	agree	absolutely agree	not sure	absolutely agree	disagree	disagree	disagree	absolutely disagree	absolutely disagree	absolutely disagree	absolutely disagree	disagree	disagree	disagree	disagree	absolutely disagree	once or twice a week	once or twice half a year	once or twice half a year	once or twice a month	once or twice half a year	once or twice a week	once or twice a week	once or twice a month	once or twice half a year	once or twice a week	once or twice a month	once or twice half a year	once or twice a month	once or twice a month	once or twice half a year	once or twice half a year	30-34years old
female	Two-parent	Northeast	Urban	Masters or PhD	disagree	agree	agree	disagree	agree	disagree	not sure	not sure	not sure	disagree	disagree	disagree	agree	agree	disagree	agree	not sure	agree	not sure	agree	not sure	absolutely agree	not sure	once or twice a month	once or twice a week	once or twice half a year	once or twice a month	once or twice a month	once or twice a month	once or twice a week	once or twice a week	once or twice half a year	once or twice half a year	once or twice a year	once or twice a year	once or twice a year	once or twice a year	once or twice a year	once or twice half a year	35-39years old
male	Two-parent	Northeast	Urban	Masters or PhD	absolutely agree	absolutely agree	disagree	absolutely agree	absolutely agree	disagree	not sure	agree	disagree	not sure	disagree	disagree	absolutely disagree	disagree	absolutely disagree	absolutely disagree	absolutely disagree	agree	agree	agree	disagree	disagree	absolutely disagree	never	never	never	never	never	never	once or twice a year	never	once or twice a year	never	once or twice a year	once or twice a year	never	never	once or twice half a year	never	35-39years old
female	Two-parent	Northeast	Rural	Masters or PhD	agree	agree	agree	agree	agree	disagree	not sure	agree	disagree	agree	agree	agree	agree	agree	agree	not sure	not sure	agree	agree	absolutely agree	agree	absolutely agree	absolutely agree	once or twice half a year	once or twice half a year	never	never	never	never	once or twice half a year	once or twice a year	once or twice a year	never	never	never	once or twice a year	once or twice a year	once or twice a year	never	30-34years old
female	Two-parent	Northeast	Urban	Undergraduate	disagree	not sure	agree	disagree	absolutely disagree	absolutely disagree	disagree	not sure	absolutely disagree	not sure	disagree	absolutely agree	absolutely agree	agree	not sure	absolutely agree	agree	not sure	agree	absolutely agree	absolutely agree	absolutely agree	agree	never	never	once or twice a year	once or twice a year	never	once or twice a year	once or twice a week	every day	once or twice a month	never	once or twice a week	never	once or twice a month	once or twice a year	once or twice a month	never	25-29years old
male	Others	Northeast	Urban	Masters or PhD	not sure	agree	disagree	not sure	not sure	not sure	absolutely disagree	disagree	not sure	not sure	agree	not sure	absolutely agree	agree	agree	agree	agree	not sure	not sure	agree	agree	not sure	agree	every day	every day	once or twice a month	once or twice a month	every day	every day	every day	once or twice a month	once or twice a month	once or twice a month	once or twice half a year	once or twice half a year	once or twice a month	once or twice a month	once or twice half a year	once or twice half a year	30-34years old
female	Two-parent	Northeast	Urban	Undergraduate	agree	agree	agree	absolutely agree	absolutely agree	agree	not sure	disagree	not sure	agree	absolutely agree	not sure	agree	absolutely agree	agree	disagree	not sure	agree	agree	absolutely agree	agree	not sure	absolutely agree	once or twice half a year	once or twice half a year	once or twice a year	once or twice a year	once or twice a month	once or twice a year	once or twice a year	once or twice half a year	once or twice a week	once or twice a year	once or twice a month	once or twice a month	once or twice a week	never	every day	once or twice a week	25-29years old
male	Two-parent	East	Rural	Undergraduate	agree	agree	agree	agree	absolutely agree	disagree	not sure	disagree	agree	disagree	disagree	agree	disagree	absolutely disagree	disagree	absolutely agree	absolutely agree	agree	absolutely agree	absolutely agree	disagree	absolutely agree	agree	once or twice a week	once or twice a month	once or twice half a year	once or twice half a year	once or twice a month	once or twice a week	once or twice a week	once or twice a week	once or twice a month	once or twice half a year	once or twice half a year	once or twice a year	once or twice half a year	once or twice half a year	once or twice a year	once or twice a month	25-29years old
female	Two-parent	Northeast	Rural	Undergraduate	absolutely agree	absolutely agree	agree	agree	absolutely agree	disagree	agree	agree	agree	agree	agree	disagree	absolutely disagree	agree	absolutely disagree	absolutely disagree	absolutely disagree	agree	not sure	not sure	disagree	disagree	disagree	never	never	never	never	never	never	never	never	once or twice a month	once or twice a month	once or twice half a year	once or twice half a year	once or twice a month	never	once or twice half a year	never	25-29years old
female	Two-parent	Northeast	Urban	Undergraduate	agree	agree	disagree	not sure	absolutely agree	disagree	agree	absolutely agree	not sure	agree	disagree	not sure	agree	absolutely disagree	absolutely disagree	disagree	disagree	agree	absolutely agree	absolutely agree	absolutely agree	absolutely agree	absolutely agree	never	never	never	never	once or twice a month	never	never	once or twice a year	once or twice a week	never	once or twice half a year	never	every day	never	once or twice a month	once or twice a month	never
female	Two-parent	Northeast	Urban	Undergraduate	not sure	agree	disagree	not sure	agree	disagree	not sure	agree	not sure	not sure	agree	not sure	not sure	disagree	disagree	disagree	disagree	not sure	not sure	not sure	disagree	agree	not sure	once or twice half a year	once or twice a year	once or twice a year	once or twice a year	once or twice half a year	once or twice half a year	once or twice a year	once or twice half a year	once or twice a month	once or twice half a year	once or twice a year	once or twice a year	once or twice a year	once or twice a year	once or twice half a year	once or twice a year	25-29years old
female	Two-parent	Northeast	Urban	Undergraduate	absolutely agree	absolutely agree	agree	absolutely agree	absolutely agree	agree	absolutely agree	absolutely agree	absolutely agree	absolutely agree	absolutely agree	absolutely disagree	absolutely disagree	absolutely disagree	disagree	disagree	disagree	not sure	absolutely agree	absolutely agree	disagree	disagree	absolutely disagree	once or twice a year	once or twice a year	every day	once or twice a week	once or twice a week	every day	once or twice a week	once or twice a month	once or twice a month	once or twice a week	once or twice a month	once or twice a week	once or twice a week	once or twice a week	every day	once or twice a week	30-34years old
female	Two-parent	Northeast	Urban	Masters or PhD	agree	not sure	not sure	agree	agree	not sure	not sure	agree	not sure	agree	agree	not sure	agree	agree	agree	agree	agree	agree	agree	not sure	agree	agree	not sure	once or twice a week	once or twice a month	once or twice half a year	once or twice half a year	once or twice a month	once or twice a month	once or twice a month	once or twice a month	once or twice a month	once or twice a month	once or twice a month	once or twice a month	once or twice a month	once or twice half a year	once or twice half a year	once or twice half a year	25-29years old
female	Two-parent	Northeast	Urban	Masters or PhD	agree	agree	agree	agree	agree	not sure	not sure	agree	agree	not sure	not sure	not sure	not sure	disagree	disagree	not sure	disagree	not sure	agree	agree	not sure	agree	not sure	once or twice a month	once or twice a month	once or twice a year	once or twice a year	once or twice a month	once or twice half a year	once or twice half a year	once or twice a month	once or twice a month	once or twice a month	once or twice half a year	once or twice half a year	once or twice half a year	once or twice half a year	once or twice half a year	once or twice a year	30-34years old
male	Two-parent	Northeast	Urban	Undergraduate	agree	absolutely agree	agree	absolutely agree	agree	agree	agree	absolutely agree	not sure	agree	not sure	disagree	disagree	disagree	disagree	disagree	disagree	not sure	disagree	disagree	disagree	disagree	disagree	once or twice a year	never	never	once or twice a year	once or twice a year	once or twice a year	once or twice a year	never	once or twice a year	never	never	once or twice a year	never	once or twice a year	never	once or twice a year	25-29years old
female	Two-parent	Northeast	Urban	Masters or PhD	agree	absolutely agree	agree	agree	agree	disagree	agree	agree	not sure	agree	agree	disagree	disagree	disagree	disagree	not sure	not sure	agree	disagree	not sure	disagree	absolutely agree	agree	once or twice a year	never	once or twice a year	once or twice half a year	once or twice a year	once or twice a year	once or twice a year	once or twice a year	once or twice half a year	once or twice half a year	once or twice a year	once or twice a year	once or twice half a year	never	never	once or twice a year	30-34years old
female	Two-parent	Northeast	Urban	Undergraduate	not sure	disagree	absolutely disagree	disagree	absolutely disagree	disagree	disagree	not sure	agree	not sure	agree	not sure	absolutely agree	absolutely agree	agree	absolutely agree	not sure	agree	absolutely agree	absolutely agree	agree	absolutely agree	absolutely agree	never	never	never	never	once or twice half a year	once or twice a year	once or twice a year	once or twice half a year	once or twice a year	once or twice a year	once or twice a year	once or twice a year	once or twice half a year	once or twice half a year	once or twice half a year	once or twice half a year	never
female	Two-parent	Northeast	Rural	Undergraduate	agree	agree	agree	agree	agree	not sure	agree	agree	agree	agree	agree	not sure	agree	not sure	not sure	not sure	not sure	not sure	not sure	not sure	not sure	agree	not sure	once or twice a month	once or twice a month	once or twice a month	once or twice half a year	once or twice a month	once or twice half a year	once or twice half a year	once or twice a year	once or twice a month	once or twice a month	once or twice half a year	once or twice half a year	once or twice half a year	once or twice a year	once or twice a year	once or twice a year	25-29years old
female	Two-parent	Northeast	Urban	Undergraduate	not sure	agree	absolutely disagree	disagree	agree	agree	not sure	not sure	not sure	disagree	disagree	agree	not sure	not sure	absolutely disagree	agree	agree	agree	agree	not sure	absolutely agree	absolutely agree	agree	once or twice a year	never	once or twice a year	never	once or twice a year	once or twice a month	once or twice half a year	once or twice a week	once or twice a year	once or twice a year	once or twice a year	never	once or twice a year	once or twice half a year	once or twice half a year	once or twice a month	25-29years old
female	Two-parent	East	Urban	Undergraduate	agree	agree	agree	not sure	not sure	not sure	not sure	agree	agree	agree	not sure	agree	agree	not sure	not sure	agree	agree	agree	absolutely agree	not sure	agree	absolutely agree	agree	once or twice a month	once or twice a month	once or twice a month	once or twice a year	once or twice a month	once or twice a month	once or twice a week	once or twice a week	once or twice half a year	once or twice a week	once or twice a week	once or twice half a year	once or twice a week	once or twice a week	once or twice a month	once or twice half a year	35-39years old
male	Two-parent	Northeast	Rural	Masters or PhD	agree	agree	not sure	agree	disagree	not sure	not sure	agree	agree	not sure	agree	not sure	agree	disagree	disagree	not sure	disagree	agree	agree	disagree	disagree	agree	agree	once or twice a year	once or twice half a year	once or twice half a year	once or twice half a year	once or twice half a year	once or twice half a year	once or twice half a year	once or twice half a year	once or twice half a year	once or twice half a year	once or twice half a year	once or twice half a year	once or twice a month	once or twice half a year	once or twice half a year	once or twice half a year	30-34years old
female	Two-parent	Northeast	Urban	High school or bellow	agree	agree	agree	not sure	not sure	not sure	agree	agree	agree	agree	agree	agree	agree	not sure	disagree	disagree	disagree	not sure	not sure	agree	not sure	agree	agree	once or twice a year	once or twice a year	once or twice a year	once or twice a year	once or twice a year	once or twice a year	once or twice a year	once or twice a year	every day	every day	every day	every day	once or twice a week	once or twice a week	once or twice a week	once or twice a week	25-29years old
male	Two-parent	Northeast	Rural	High school or bellow	absolutely agree	agree	disagree	not sure	disagree	disagree	agree	disagree	agree	not sure	not sure	disagree	not sure	disagree	disagree	not sure	not sure	agree	not sure	agree	not sure	absolutely agree	not sure	once or twice a year	once or twice a year	once or twice a year	never	once or twice a year	once or twice half a year	once or twice half a year	once or twice half a year	once or twice a month	once or twice half a year	once or twice a year	once or twice half a year	never	once or twice half a year	once or twice a year	once or twice a year	25-29years old
female	Two-parent	Northeast	Rural	Undergraduate	disagree	disagree	absolutely disagree	disagree	not sure	disagree	not sure	not sure	not sure	not sure	disagree	agree	agree	agree	disagree	agree	agree	disagree	disagree	disagree	disagree	agree	agree	once or twice a month	once or twice a month	once or twice half a year	once or twice half a year	once or twice half a year	once or twice a week	once or twice a month	once or twice a month	once or twice half a year	once or twice half a year	once or twice a month	once or twice a month	once or twice a month	once or twice half a year	once or twice a year	once or twice a year	never
female	Two-parent	Northeast	Rural	Undergraduate	agree	agree	agree	not sure	agree	disagree	not sure	agree	agree	agree	disagree	not sure	disagree	agree	disagree	disagree	disagree	disagree	not sure	disagree	disagree	disagree	disagree	once or twice a year	once or twice a year	once or twice a year	once or twice half a year	once or twice a year	once or twice half a year	once or twice half a year	once or twice half a year	once or twice a year	once or twice a year	once or twice a year	never	never	never	never	never	30-34years old
female	Two-parent	Northeast	Urban	Undergraduate	agree	agree	not sure	agree	agree	disagree	agree	agree	agree	agree	agree	agree	not sure	agree	disagree	not sure	not sure	not sure	agree	agree	agree	agree	not sure	once or twice a year	once or twice a year	once or twice a year	once or twice a year	once or twice a year	once or twice a year	once or twice a year	once or twice a year	once or twice a year	once or twice a year	once or twice a year	once or twice a year	once or twice a year	once or twice a year	once or twice a year	once or twice a year	before 24 years old
female	Two-parent	Northeast	Urban	Undergraduate	absolutely agree	absolutely agree	absolutely disagree	absolutely disagree	absolutely agree	absolutely disagree	not sure	absolutely agree	absolutely agree	absolutely agree	absolutely agree	agree	absolutely disagree	absolutely disagree	disagree	absolutely agree	absolutely agree	disagree	absolutely disagree	disagree	absolutely agree	absolutely agree	agree	once or twice half a year	once or twice a week	every day	once or twice half a year	once or twice a month	once or twice a week	once or twice a year	once or twice a month	once or twice a week	every day	once or twice a week	once or twice a week	once or twice half a year	once or twice a year	once or twice half a year	once or twice a week	25-29years old
female	Two-parent	Northeast	Urban	Undergraduate	not sure	agree	agree	agree	agree	not sure	not sure	not sure	not sure	not sure	agree	not sure	agree	not sure	not sure	disagree	agree	not sure	not sure	agree	not sure	absolutely agree	disagree	once or twice half a year	once or twice half a year	once or twice a year	once or twice a year	once or twice half a year	once or twice a year	once or twice a month	once or twice a week	once or twice half a year	once or twice half a year	once or twice half a year	once or twice a year	once or twice a year	once or twice a year	once or twice a year	once or twice a year	25-29years old
male	Two-parent	Northeast	Rural	Undergraduate	agree	agree	agree	agree	agree	not sure	not sure	agree	agree	agree	agree	not sure	not sure	not sure	not sure	not sure	not sure	not sure	agree	not sure	not sure	not sure	disagree	once or twice a year	once or twice a year	once or twice a year	once or twice a year	once or twice a year	once or twice a year	once or twice a year	once or twice a year	once or twice a year	once or twice a year	once or twice a year	once or twice a year	once or twice a year	once or twice a year	once or twice a year	once or twice a year	30-34years old
female	Two-parent	Northeast	Urban	Undergraduate	agree	agree	agree	not sure	agree	absolutely disagree	not sure	not sure	disagree	agree	agree	absolutely agree	absolutely agree	absolutely agree	not sure	agree	agree	absolutely agree	not sure	not sure	agree	absolutely agree	absolutely agree	once or twice a month	once or twice a week	once or twice half a year	once or twice a month	once or twice a week	once or twice a week	once or twice a month	every day	once or twice a month	once or twice a month	once or twice a month	once or twice a month	once or twice a week	once or twice a month	once or twice half a year	once or twice a month	never
female	Others	Northeast	Urban	High school or bellow	agree	agree	disagree	not sure	not sure	disagree	not sure	not sure	agree	disagree	disagree	agree	not sure	disagree	disagree	not sure	disagree	agree	disagree	not sure	disagree	agree	not sure	once or twice a month	once or twice half a year	once or twice half a year	never	once or twice a month	once or twice a week	once or twice a year	once or twice a month	once or twice a month	once or twice a month	once or twice half a year	once or twice a year	once or twice a year	never	once or twice a year	once or twice a year	25-29years old
male	Two-parent	Northeast	Urban	Undergraduate	agree	not sure	not sure	agree	agree	agree	not sure	not sure	not sure	agree	agree	not sure	agree	disagree	absolutely disagree	disagree	disagree	agree	agree	agree	disagree	disagree	absolutely disagree	once or twice a year	once or twice a year	once or twice a year	once or twice a year	once or twice a year	once or twice a year	never	never	once or twice half a year	once or twice half a year	once or twice half a year	once or twice half a year	once or twice half a year	once or twice half a year	once or twice half a year	once or twice a year	30-34years old
female	Two-parent	Central	Urban	Undergraduate	not sure	agree	disagree	agree	agree	absolutely disagree	not sure	agree	not sure	agree	agree	not sure	agree	agree	not sure	disagree	not sure	agree	agree	agree	not sure	agree	agree	once or twice a month	once or twice half a year	once or twice a month	once or twice half a year	once or twice a month	once or twice half a year	once or twice a month	once or twice a month	once or twice half a year	once or twice half a year	once or twice a year	never	once or twice a year	once or twice a year	once or twice a year	once or twice a year	25-29years old
female	Two-parent	Northeast	Urban	Undergraduate	disagree	absolutely disagree	agree	disagree	absolutely disagree	disagree	agree	agree	absolutely agree	agree	absolutely agree	agree	agree	agree	agree	disagree	absolutely disagree	disagree	agree	disagree	agree	absolutely agree	agree	once or twice a week	once or twice a week	once or twice half a year	once or twice a month	once or twice a week	once or twice a year	once or twice a month	once or twice a month	once or twice half a year	once or twice half a year	once or twice a year	once or twice a week	once or twice half a year	once or twice a year	once or twice a week	once or twice a week	30-34years old
female	Others	Northeast	Urban	Undergraduate	absolutely agree	absolutely agree	not sure	agree	agree	disagree	agree	absolutely agree	absolutely agree	agree	agree	agree	agree	agree	not sure	agree	agree	not sure	agree	absolutely agree	agree	absolutely agree	agree	once or twice half a year	once or twice half a year	once or twice a year	never	once or twice a year	once or twice half a year	once or twice a year	once or twice a year	once or twice a year	once or twice a year	once or twice half a year	once or twice a year	once or twice a year	never	never	never	30-34years old
male	Two-parent	Northeast	Rural	High school or bellow	absolutely agree	absolutely agree	absolutely agree	absolutely agree	agree	not sure	not sure	agree	absolutely agree	absolutely agree	absolutely agree	not sure	agree	disagree	absolutely disagree	disagree	disagree	agree	agree	agree	disagree	absolutely disagree	not sure	once or twice a year	once or twice a year	once or twice a year	once or twice a year	once or twice a year	once or twice a year	once or twice a year	once or twice a year	once or twice a year	once or twice a year	once or twice a year	once or twice a year	once or twice a year	once or twice a year	once or twice a year	once or twice a year	25-29years old
female	Two-parent	Northeast	Urban	Masters or PhD	agree	agree	agree	not sure	disagree	absolutely disagree	disagree	disagree	agree	not sure	agree	not sure	not sure	not sure	agree	disagree	disagree	disagree	not sure	agree	agree	absolutely agree	not sure	once or twice a week	once or twice a week	once or twice a month	never	once or twice a month	once or twice a month	once or twice a year	once or twice half a year	once or twice a week	once or twice a week	once or twice a month	once or twice a year	once or twice a month	once or twice a month	once or twice a week	once or twice half a year	30-34years old
female	Others	East	Urban	Masters or PhD	agree	agree	disagree	absolutely agree	disagree	absolutely disagree	disagree	agree	absolutely agree	agree	absolutely agree	not sure	disagree	not sure	disagree	not sure	agree	absolutely agree	absolutely agree	disagree	agree	absolutely agree	agree	once or twice a year	once or twice a year	never	never	once or twice a month	once or twice a year	once or twice half a year	once or twice half a year	once or twice a month	once or twice a year	once or twice a year	once or twice a month	once or twice a month	once or twice a month	once or twice a week	once or twice a week	25-29years old
female	Two-parent	Northeast	Urban	High school or bellow	agree	agree	absolutely agree	absolutely agree	agree	not sure	agree	absolutely agree	not sure	agree	absolutely agree	not sure	agree	not sure	disagree	disagree	disagree	disagree	agree	not sure	disagree	agree	not sure	once or twice half a year	never	once or twice half a year	never	once or twice a year	never	never	never	never	once or twice a year	never	never	once or twice a year	never	once or twice a year	once or twice half a year	before 24 years old
female	Two-parent	Northeast	Rural	High school or bellow	not sure	agree	agree	disagree	agree	absolutely disagree	disagree	agree	not sure	disagree	agree	not sure	absolutely agree	disagree	agree	not sure	agree	disagree	agree	agree	not sure	absolutely agree	agree	once or twice a week	once or twice a month	once or twice a month	once or twice half a year	never	never	once or twice a month	once or twice a month	once or twice half a year	once or twice half a year	once or twice a month	once or twice half a year	once or twice a week	once or twice half a year	once or twice a month	once or twice a month	never
female	Two-parent	Northeast	Urban	Masters or PhD	absolutely agree	absolutely agree	absolutely agree	absolutely agree	agree	not sure	agree	agree	agree	not sure	disagree	disagree	disagree	absolutely agree	agree	not sure	not sure	disagree	disagree	agree	not sure	not sure	agree	once or twice a month	never	once or twice a month	never	never	once or twice a week	once or twice a year	never	once or twice a week	once or twice a year	once or twice a month	once or twice a year	never	once or twice a month	once or twice a week	never	25-29years old
male	Two-parent	Northeast	Rural	Undergraduate	agree	absolutely agree	agree	absolutely agree	absolutely agree	disagree	not sure	not sure	agree	agree	agree	disagree	not sure	absolutely disagree	absolutely disagree	agree	agree	absolutely disagree	not sure	not sure	disagree	not sure	disagree	once or twice a week	once or twice a week	once or twice a week	once or twice a week	once or twice a week	once or twice a month	once or twice half a year	once or twice half a year	once or twice a month	once or twice half a year	once or twice a month	once or twice a year	once or twice a year	once or twice half a year	once or twice half a year	once or twice half a year	25-29years old
female	Two-parent	Northeast	Urban	Undergraduate	agree	agree	agree	absolutely agree	agree	disagree	not sure	agree	not sure	agree	agree	not sure	not sure	not sure	not sure	not sure	not sure	agree	agree	not sure	disagree	absolutely agree	not sure	once or twice a year	once or twice a year	once or twice a month	once or twice half a year	once or twice a month	once or twice a week	once or twice a month	once or twice a week	never	never	never	never	once or twice a year	once or twice a year	never	once or twice half a year	25-29years old
female	Two-parent	East	Urban	Undergraduate	agree	agree	disagree	not sure	agree	agree	not sure	agree	not sure	agree	not sure	disagree	disagree	absolutely disagree	disagree	disagree	not sure	agree	agree	disagree	disagree	absolutely agree	absolutely disagree	once or twice a week	once or twice a week	once or twice a month	once or twice a month	once or twice a week	once or twice a month	once or twice a month	once or twice half a year	once or twice a year	once or twice a year	once or twice half a year	never	once or twice a year	once or twice a year	once or twice a year	never	25-29years old
male	Two-parent	Northeast	Urban	High school or bellow	agree	agree	agree	absolutely agree	absolutely agree	agree	not sure	agree	not sure	not sure	agree	disagree	disagree	not sure	agree	disagree	disagree	agree	agree	disagree	disagree	agree	not sure	once or twice a year	never	once or twice half a year	never	once or twice a year	never	once or twice a year	once or twice half a year	never	once or twice a year	once or twice a year	never	once or twice a year	once or twice a year	once or twice half a year	once or twice half a year	25-29years old
female	Two-parent	Northeast	Urban	Masters or PhD	agree	absolutely agree	agree	not sure	agree	disagree	agree	agree	not sure	agree	agree	not sure	absolutely agree	agree	disagree	not sure	agree	disagree	agree	not sure	not sure	absolutely agree	not sure	once or twice a month	once or twice half a year	once or twice a month	once or twice a month	once or twice a year	never	once or twice a year	once or twice a month	once or twice a week	once or twice a month	once or twice a year	once or twice a year	once or twice a year	once or twice a year	once or twice half a year	once or twice half a year	25-29years old
male	Others	Northeast	Urban	Undergraduate	agree	agree	disagree	agree	absolutely agree	absolutely agree	agree	agree	absolutely agree	agree	agree	disagree	agree	agree	disagree	agree	agree	absolutely agree	absolutely agree	absolutely agree	disagree	agree	not sure	once or twice half a year	once or twice half a year	once or twice a month	once or twice half a year	once or twice half a year	once or twice a month	once or twice a month	once or twice half a year	once or twice a month	once or twice half a year	once or twice half a year	once or twice a week	once or twice half a year	once or twice a month	once or twice a month	once or twice a year	25-29years old
female	Two-parent	Northeast	Urban	Undergraduate	agree	agree	absolutely disagree	agree	disagree	absolutely disagree	not sure	agree	agree	disagree	disagree	disagree	absolutely disagree	disagree	not sure	absolutely disagree	absolutely disagree	agree	agree	agree	disagree	not sure	disagree	once or twice a year	once or twice half a year	once or twice half a year	never	once or twice half a year	once or twice half a year	once or twice a month	once or twice half a year	once or twice a year	once or twice half a year	once or twice a year	never	once or twice a month	once or twice a week	once or twice half a year	once or twice a year	30-34years old
female	Two-parent	Northeast	Urban	Undergraduate	agree	agree	agree	agree	not sure	agree	not sure	not sure	not sure	agree	agree	absolutely agree	absolutely agree	agree	absolutely agree	agree	agree	absolutely agree	absolutely agree	absolutely agree	not sure	absolutely agree	absolutely agree	every day	once or twice a week	once or twice a week	once or twice a week	once or twice a week	once or twice half a year	once or twice a week	once or twice a week	never	once or twice a year	once or twice a year	once or twice a year	never	never	never	never	25-29years old
male	Two-parent	Northeast	Urban	Masters or PhD	not sure	agree	not sure	agree	agree	not sure	disagree	not sure	agree	not sure	agree	agree	agree	agree	disagree	agree	not sure	disagree	disagree	disagree	agree	absolutely agree	agree	once or twice a month	never	never	once or twice a year	once or twice half a year	once or twice half a year	once or twice a year	once or twice a month	once or twice a month	once or twice half a year	once or twice half a year	once or twice a year	never	once or twice half a year	once or twice half a year	once or twice a month	never
female	Two-parent	Northeast	Urban	Undergraduate	absolutely agree	absolutely agree	agree	agree	absolutely agree	not sure	not sure	agree	agree	not sure	not sure	not sure	disagree	disagree	absolutely disagree	disagree	disagree	not sure	not sure	agree	disagree	disagree	disagree	once or twice a year	never	once or twice a year	never	once or twice a year	once or twice a year	never	never	never	never	once or twice a year	never	once or twice a year	never	once or twice a year	never	25-29years old
male	Two-parent	Northeast	Urban	Undergraduate	agree	agree	agree	agree	agree	agree	agree	agree	agree	agree	agree	agree	agree	agree	not sure	not sure	not sure	agree	agree	agree	agree	agree	not sure	once or twice a year	never	never	once or twice a year	never	never	never	once or twice a year	never	never	once or twice a year	never	never	never	never	never	25-29years old
female	Two-parent	Northeast	Rural	Undergraduate	agree	agree	agree	agree	agree	agree	disagree	disagree	agree	agree	agree	disagree	agree	agree	agree	agree	agree	agree	absolutely agree	agree	agree	absolutely agree	not sure	every day	once or twice a week	once or twice a week	every day	every day	every day	every day	once or twice a month	once or twice a year	once or twice a year	once or twice a year	once or twice a year	once or twice a year	once or twice a year	once or twice a year	once or twice a year	30-34years old
female	Two-parent	Northeast	Urban	Undergraduate	disagree	not sure	absolutely disagree	disagree	agree	absolutely disagree	agree	disagree	agree	disagree	absolutely disagree	agree	not sure	not sure	agree	not sure	not sure	agree	absolutely agree	agree	not sure	absolutely agree	agree	once or twice half a year	once or twice half a year	once or twice a month	once or twice a year	once or twice a year	once or twice a year	once or twice half a year	once or twice a week	once or twice a year	once or twice a month	once or twice a month	once or twice a year	once or twice a month	once or twice a week	once or twice half a year	once or twice a week	30-34years old
male	Others	East	Urban	Undergraduate	absolutely agree	absolutely agree	not sure	agree	agree	agree	agree	agree	agree	agree	agree	agree	agree	not sure	absolutely agree	not sure	not sure	agree	agree	agree	not sure	agree	disagree	every day	once or twice a month	once or twice half a year	once or twice a year	once or twice a year	once or twice a year	once or twice half a year	once or twice a year	once or twice half a year	once or twice half a year	once or twice a year	once or twice a year	once or twice a year	once or twice a year	once or twice a year	once or twice a year	25-29years old
female	Two-parent	Central	Urban	Undergraduate	disagree	disagree	disagree	not sure	disagree	absolutely disagree	not sure	not sure	disagree	absolutely disagree	absolutely disagree	agree	absolutely agree	agree	not sure	absolutely agree	absolutely agree	agree	not sure	agree	absolutely agree	absolutely agree	absolutely agree	once or twice a year	once or twice a year	once or twice a year	never	once or twice a year	once or twice a year	once or twice half a year	once or twice a month	once or twice half a year	once or twice half a year	once or twice half a year	once or twice half a year	once or twice half a year	once or twice half a year	once or twice half a year	once or twice half a year	30-34years old
female	Two-parent	Northeast	Urban	High school or bellow	absolutely agree	absolutely agree	absolutely agree	absolutely agree	absolutely agree	not sure	agree	absolutely agree	absolutely agree	absolutely agree	absolutely agree	not sure	agree	not sure	absolutely agree	absolutely disagree	absolutely disagree	absolutely disagree	absolutely disagree	absolutely disagree	disagree	disagree	absolutely disagree	never	never	never	never	never	never	never	never	never	never	once or twice a week	never	never	never	never	never	25-29years old
female	Others	Northeast	Urban	Undergraduate	agree	absolutely agree	absolutely disagree	not sure	agree	disagree	not sure	agree	not sure	not sure	disagree	agree	agree	absolutely disagree	disagree	not sure	disagree	absolutely agree	agree	absolutely agree	not sure	absolutely agree	disagree	once or twice a week	once or twice a week	once or twice a week	once or twice a month	every day	every day	once or twice a month	once or twice a month	once or twice half a year	once or twice a month	once or twice a year	once or twice a year	once or twice a month	once or twice half a year	once or twice half a year	once or twice a year	25-29years old
male	Two-parent	Northeast	Urban	Masters or PhD	agree	agree	agree	not sure	agree	disagree	not sure	agree	disagree	agree	agree	agree	agree	disagree	absolutely agree	agree	absolutely agree	absolutely agree	not sure	agree	agree	absolutely agree	agree	once or twice a week	once or twice a month	once or twice a month	once or twice a month	once or twice a month	once or twice a month	once or twice a month	once or twice half a year	once or twice a month	once or twice a month	once or twice a month	once or twice a year	once or twice half a year	once or twice half a year	once or twice a month	never	35-39years old
female	Two-parent	East	Urban	Masters or PhD	agree	absolutely agree	absolutely agree	agree	agree	disagree	agree	not sure	absolutely agree	agree	absolutely agree	not sure	agree	disagree	disagree	absolutely disagree	absolutely disagree	not sure	agree	disagree	disagree	absolutely agree	disagree	once or twice half a year	never	once or twice a year	once or twice a month	once or twice half a year	never	once or twice half a year	once or twice a month	once or twice a year	once or twice a week	once or twice a month	once or twice a month	once or twice a month	once or twice a year	once or twice a month	once or twice half a year	25-29years old
female	Others	Northeast	Urban	Undergraduate	disagree	disagree	agree	agree	agree	disagree	agree	agree	agree	agree	agree	absolutely agree	absolutely agree	agree	disagree	not sure	not sure	disagree	disagree	disagree	disagree	absolutely agree	agree	once or twice a week	once or twice a week	once or twice a month	once or twice half a year	once or twice a month	once or twice half a year	once or twice a year	once or twice a week	never	never	never	never	never	never	never	never	never
female	Two-parent	Northeast	Urban	High school or bellow	agree	agree	not sure	absolutely agree	absolutely agree	agree	not sure	not sure	absolutely agree	not sure	agree	agree	agree	agree	agree	disagree	disagree	agree	agree	agree	absolutely agree	absolutely agree	absolutely agree	once or twice a month	once or twice a month	never	once or twice a year	once or twice half a year	never	once or twice a year	once or twice a week	never	once or twice half a year	once or twice a year	once or twice a year	once or twice half a year	never	once or twice half a year	once or twice a year	25-29years old
male	Two-parent	Northeast	Rural	Undergraduate	agree	agree	absolutely agree	absolutely agree	agree	not sure	agree	agree	disagree	agree	absolutely agree	agree	agree	absolutely agree	agree	absolutely agree	agree	absolutely agree	agree	absolutely agree	absolutely agree	agree	agree	once or twice a week	once or twice a week	once or twice a month	once or twice a year	every day	once or twice a week	every day	once or twice a month	once or twice a week	once or twice a month	once or twice half a year	once or twice a month	once or twice a week	once or twice a week	every day	once or twice a week	25-29years old
male	Two-parent	Northeast	Urban	High school or bellow	not sure	not sure	disagree	not sure	not sure	disagree	disagree	disagree	not sure	not sure	disagree	not sure	agree	agree	disagree	agree	not sure	absolutely agree	agree	not sure	not sure	agree	agree	never	never	never	never	never	never	never	never	once or twice half a year	once or twice half a year	once or twice a year	once or twice a year	never	never	never	never	never
female	Others	Northeast	Urban	Undergraduate	agree	absolutely agree	agree	agree	absolutely agree	not sure	not sure	agree	absolutely agree	not sure	absolutely agree	disagree	disagree	agree	not sure	not sure	disagree	absolutely agree	not sure	agree	disagree	agree	agree	once or twice a year	never	once or twice a year	never	once or twice a year	once or twice half a year	once or twice a year	once or twice half a year	never	once or twice a year	once or twice a month	never	never	never	once or twice a year	never	25-29years old
female	Two-parent	Northeast	Urban	Undergraduate	not sure	agree	agree	not sure	agree	not sure	not sure	agree	agree	not sure	disagree	agree	agree	not sure	disagree	not sure	not sure	disagree	not sure	not sure	agree	absolutely agree	not sure	once or twice a year	once or twice half a year	never	never	never	never	never	once or twice a month	never	never	never	never	never	never	never	never	25-29years old
female	Two-parent	Northeast	Urban	Undergraduate	not sure	agree	absolutely agree	disagree	disagree	not sure	disagree	agree	agree	not sure	agree	absolutely agree	absolutely agree	agree	not sure	agree	not sure	absolutely agree	agree	not sure	not sure	absolutely agree	agree	once or twice a month	once or twice half a year	once or twice half a year	once or twice half a year	once or twice a month	once or twice half a year	once or twice half a year	once or twice a month	never	never	never	never	once or twice a year	never	once or twice a year	never	never
male	Two-parent	Northeast	Rural	Undergraduate	agree	agree	disagree	not sure	not sure	disagree	not sure	not sure	not sure	agree	agree	not sure	agree	not sure	agree	not sure	not sure	not sure	not sure	disagree	agree	not sure	disagree	once or twice a year	once or twice a year	once or twice a year	once or twice half a year	once or twice a year	once or twice a year	once or twice a year	once or twice a year	once or twice half a year	never	never	never	never	never	never	never	45-50years old
female	Two-parent	Northeast	Urban	Masters or PhD	agree	agree	agree	agree	not sure	disagree	not sure	agree	agree	agree	agree	agree	agree	disagree	not sure	disagree	disagree	agree	agree	not sure	not sure	absolutely agree	not sure	once or twice a week	once or twice a week	once or twice a week	once or twice half a year	once or twice a month	once or twice a month	once or twice a year	once or twice a week	once or twice a month	once or twice a month	once or twice half a year	once or twice half a year	once or twice a month	once or twice a month	once or twice a month	once or twice a week	30-34years old
female	Two-parent	Northeast	Urban	Masters or PhD	agree	absolutely agree	agree	not sure	not sure	agree	absolutely agree	not sure	absolutely agree	not sure	agree	disagree	absolutely agree	agree	absolutely agree	disagree	not sure	agree	not sure	absolutely agree	not sure	agree	disagree	once or twice half a year	once or twice a month	once or twice a year	once or twice a month	once or twice a year	once or twice a week	once or twice a year	once or twice half a year	once or twice a year	once or twice half a year	once or twice a month	once or twice a year	once or twice a week	once or twice a year	once or twice a month	once or twice a week	30-34years old
male	Two-parent	Northeast	Rural	Undergraduate	absolutely agree	absolutely agree	agree	agree	agree	not sure	agree	agree	agree	agree	agree	not sure	not sure	not sure	agree	disagree	disagree	agree	agree	agree	disagree	agree	agree	once or twice half a year	once or twice half a year	once or twice half a year	once or twice half a year	once or twice half a year	once or twice half a year	once or twice half a year	once or twice half a year	once or twice half a year	once or twice half a year	once or twice half a year	once or twice half a year	once or twice half a year	once or twice half a year	once or twice a year	once or twice a year	30-34years old
female	Two-parent	Northeast	Urban	Undergraduate	agree	agree	disagree	agree	agree	disagree	agree	agree	agree	agree	absolutely agree	absolutely agree	agree	agree	agree	agree	agree	absolutely agree	agree	agree	absolutely agree	absolutely agree	absolutely agree	once or twice a month	once or twice a year	once or twice a year	once or twice a month	once or twice a month	once or twice half a year	once or twice a month	once or twice a week	once or twice half a year	once or twice half a year	once or twice a month	once or twice half a year	once or twice half a year	once or twice a year	once or twice half a year	once or twice half a year	never
male	Two-parent	Central	Urban	Undergraduate	agree	agree	not sure	not sure	agree	not sure	agree	agree	agree	not sure	not sure	disagree	not sure	agree	not sure	disagree	disagree	not sure	agree	agree	not sure	agree	not sure	once or twice a year	once or twice a year	once or twice a year	never	never	never	once or twice a year	once or twice half a year	once or twice half a year	once or twice half a year	once or twice half a year	once or twice half a year	once or twice a year	once or twice a year	once or twice a year	once or twice half a year	before 24 years old
female	Two-parent	Northeast	Urban	Undergraduate	agree	agree	not sure	not sure	agree	disagree	agree	not sure	agree	not sure	not sure	disagree	not sure	disagree	not sure	not sure	not sure	disagree	not sure	disagree	disagree	absolutely agree	absolutely agree	once or twice a month	once or twice half a year	once or twice half a year	once or twice a year	once or twice a year	once or twice half a year	once or twice a month	once or twice half a year	once or twice a year	once or twice a month	once or twice a month	once or twice a month	once or twice half a year	once or twice half a year	once or twice half a year	once or twice half a year	25-29years old
female	Two-parent	Northeast	Rural	Undergraduate	disagree	not sure	absolutely disagree	disagree	disagree	absolutely disagree	disagree	agree	not sure	not sure	disagree	not sure	agree	agree	agree	agree	disagree	agree	not sure	agree	not sure	agree	agree	never	never	once or twice a year	once or twice half a year	once or twice half a year	once or twice half a year	once or twice half a year	once or twice half a year	once or twice a year	once or twice a year	once or twice a year	once or twice half a year	once or twice half a year	never	never	never	never
female	Two-parent	Northeast	Urban	Undergraduate	absolutely agree	agree	not sure	disagree	not sure	absolutely disagree	agree	agree	absolutely agree	disagree	disagree	absolutely agree	absolutely disagree	disagree	disagree	agree	disagree	absolutely agree	absolutely agree	agree	agree	absolutely agree	not sure	once or twice a month	once or twice half a year	once or twice half a year	never	once or twice a month	once or twice a year	once or twice a year	once or twice a week	never	once or twice a week	never	once or twice a year	once or twice a year	once or twice a year	once or twice a month	once or twice half a year	25-29years old
female	Two-parent	Northeast	Urban	Undergraduate	not sure	agree	disagree	agree	absolutely agree	not sure	agree	agree	not sure	not sure	agree	not sure	not sure	agree	disagree	not sure	disagree	disagree	not sure	disagree	not sure	agree	not sure	once or twice half a year	never	once or twice half a year	never	once or twice a year	never	once or twice half a year	once or twice a year	once or twice a month	once or twice a year	once or twice a year	never	once or twice a year	once or twice a year	never	never	25-29years old
female	Two-parent	Northeast	Urban	Undergraduate	absolutely disagree	disagree	not sure	absolutely disagree	disagree	absolutely disagree	agree	disagree	agree	absolutely disagree	absolutely disagree	absolutely agree	agree	agree	absolutely agree	agree	agree	agree	not sure	agree	agree	absolutely agree	absolutely agree	every day	once or twice a week	once or twice a week	once or twice a week	every day	once or twice a week	once or twice a month	once or twice a week	once or twice a year	once or twice half a year	once or twice a year	once or twice half a year	once or twice a year	never	once or twice half a year	once or twice a year	30-34years old
female	Two-parent	Northeast	Urban	Undergraduate	disagree	not sure	disagree	not sure	not sure	disagree	not sure	agree	agree	not sure	disagree	agree	agree	not sure	not sure	agree	agree	not sure	agree	not sure	agree	agree	agree	once or twice a month	once or twice a year	once or twice a year	once or twice a year	once or twice a year	once or twice a year	once or twice half a year	once or twice a month	once or twice a year	once or twice a year	once or twice half a year	once or twice a year	once or twice a year	once or twice a year	once or twice a year	once or twice a year	never
female	Two-parent	Northeast	Urban	Undergraduate	agree	not sure	absolutely agree	agree	agree	not sure	agree	agree	absolutely agree	not sure	agree	absolutely agree	absolutely agree	agree	absolutely agree	absolutely agree	agree	absolutely agree	agree	not sure	absolutely agree	absolutely agree	absolutely agree	once or twice a week	once or twice a month	once or twice a month	once or twice half a year	once or twice a week	once or twice a week	once or twice a month	once or twice a week	once or twice half a year	once or twice a month	once or twice half a year	once or twice half a year	once or twice a week	once or twice half a year	once or twice half a year	once or twice a month	never
male	Two-parent	Northeast	Rural	Masters or PhD	agree	absolutely agree	agree	agree	agree	absolutely agree	agree	absolutely agree	agree	agree	absolutely agree	disagree	not sure	agree	disagree	agree	agree	agree	agree	agree	not sure	absolutely agree	disagree	once or twice half a year	once or twice half a year	once or twice half a year	once or twice a year	once or twice a year	once or twice a year	once or twice half a year	once or twice a year	once or twice a month	once or twice a year	once or twice half a year	once or twice half a year	once or twice a month	once or twice a year	once or twice a year	once or twice a year	25-29years old
male	Two-parent	Northeast	Urban	Undergraduate	absolutely agree	absolutely agree	agree	absolutely agree	absolutely agree	agree	absolutely agree	absolutely agree	absolutely agree	absolutely agree	agree	not sure	disagree	absolutely agree	disagree	absolutely disagree	disagree	agree	agree	not sure	disagree	not sure	absolutely disagree	once or twice a month	once or twice a month	once or twice a month	once or twice a year	once or twice a year	once or twice half a year	once or twice half a year	never	never	once or twice a month	once or twice half a year	once or twice a year	once or twice a year	once or twice half a year	once or twice a year	never	25-29years old
female	Two-parent	West	Urban	Masters or PhD	agree	agree	disagree	disagree	agree	disagree	agree	absolutely agree	absolutely agree	agree	agree	not sure	agree	disagree	disagree	disagree	disagree	disagree	disagree	disagree	disagree	disagree	agree	once or twice a month	once or twice a month	once or twice half a year	once or twice a month	once or twice a month	once or twice a year	once or twice a year	once or twice half a year	once or twice a year	once or twice a year	once or twice a year	never	never	never	never	once or twice a year	30-34years old
male	Two-parent	Northeast	Urban	Undergraduate	agree	absolutely agree	agree	agree	agree	disagree	agree	agree	absolutely agree	agree	agree	disagree	disagree	disagree	absolutely disagree	disagree	absolutely disagree	agree	agree	agree	disagree	agree	disagree	never	never	never	once or twice a year	once or twice half a year	once or twice a year	once or twice half a year	never	once or twice half a year	never	once or twice a year	once or twice half a year	once or twice a year	never	once or twice half a year	once or twice half a year	25-29years old
female	Two-parent	Northeast	Urban	Undergraduate	absolutely agree	absolutely agree	agree	agree	absolutely agree	agree	not sure	agree	absolutely agree	agree	absolutely agree	disagree	agree	disagree	agree	not sure	disagree	agree	agree	not sure	agree	absolutely agree	not sure	once or twice a year	once or twice a year	once or twice half a year	never	once or twice half a year	once or twice a year	once or twice half a year	once or twice half a year	once or twice a month	once or twice half a year	once or twice a month	once or twice half a year	once or twice a year	once or twice half a year	once or twice a year	once or twice half a year	25-29years old
male	Two-parent	Northeast	Urban	Masters or PhD	agree	agree	agree	agree	agree	agree	not sure	agree	absolutely agree	agree	absolutely agree	not sure	agree	disagree	disagree	disagree	disagree	disagree	disagree	disagree	disagree	agree	disagree	once or twice half a year	once or twice a year	once or twice half a year	once or twice half a year	once or twice half a year	once or twice half a year	once or twice a year	once or twice a year	once or twice a month	never	once or twice half a year	once or twice a year	once or twice half a year	once or twice a year	once or twice half a year	once or twice a month	25-29years old
female	Two-parent	Northeast	Urban	Masters or PhD	absolutely agree	absolutely agree	not sure	absolutely agree	absolutely agree	absolutely agree	absolutely agree	absolutely agree	absolutely agree	absolutely agree	absolutely agree	disagree	disagree	not sure	disagree	disagree	disagree	disagree	not sure	not sure	disagree	disagree	disagree	once or twice a week	never	never	never	never	never	never	never	once or twice a month	once or twice a month	once or twice a month	once or twice a month	once or twice a month	once or twice a month	never	once or twice a month	25-29years old
female	Others	Northeast	Urban	High school or bellow	not sure	not sure	not sure	not sure	not sure	not sure	not sure	agree	agree	agree	agree	agree	agree	agree	disagree	disagree	disagree	disagree	disagree	disagree	disagree	agree	disagree	never	never	never	never	never	once or twice a year	never	never	never	never	never	never	never	never	never	never	25-29years old
male	Two-parent	Northeast	Urban	High school or bellow	not sure	agree	agree	agree	agree	agree	not sure	not sure	absolutely agree	agree	absolutely agree	agree	absolutely agree	absolutely agree	not sure	agree	agree	absolutely agree	absolutely agree	absolutely agree	absolutely agree	absolutely agree	agree	once or twice a year	once or twice a year	never	never	once or twice a year	once or twice a year	once or twice a year	once or twice a year	once or twice a year	never	once or twice a year	once or twice half a year	once or twice a month	once or twice half a year	once or twice a month	never	35-39years old
female	Two-parent	Northeast	Rural	Undergraduate	not sure	disagree	absolutely disagree	absolutely disagree	disagree	absolutely disagree	disagree	disagree	agree	disagree	absolutely disagree	absolutely agree	absolutely agree	agree	absolutely agree	agree	agree	absolutely agree	absolutely agree	not sure	absolutely agree	absolutely agree	absolutely agree	never	never	never	never	once or twice a week	once or twice a month	once or twice a week	every day	once or twice a year	once or twice a year	once or twice a year	once or twice a year	once or twice a week	once or twice half a year	once or twice a week	every day	never
male	Two-parent	Northeast	Urban	High school or bellow	agree	agree	agree	absolutely agree	disagree	disagree	agree	disagree	disagree	agree	agree	disagree	disagree	absolutely disagree	absolutely agree	agree	absolutely disagree	agree	disagree	absolutely agree	disagree	agree	absolutely disagree	once or twice a month	once or twice a month	once or twice a month	once or twice a month	once or twice a month	never	once or twice a year	once or twice a year	never	never	never	never	never	never	never	never	25-29years old
female	Two-parent	Northeast	Urban	Masters or PhD	not sure	agree	agree	not sure	agree	disagree	not sure	agree	agree	disagree	agree	absolutely agree	absolutely agree	agree	not sure	agree	agree	agree	agree	absolutely agree	agree	absolutely agree	absolutely agree	once or twice a month	once or twice half a year	once or twice a year	once or twice a year	once or twice a month	once or twice a month	once or twice a year	once or twice a week	once or twice a year	once or twice a year	never	never	once or twice half a year	never	once or twice half a year	once or twice a year	never
female	Two-parent	Central	Rural	Masters or PhD	absolutely agree	absolutely agree	agree	not sure	agree	not sure	agree	absolutely agree	agree	agree	agree	disagree	not sure	disagree	disagree	disagree	absolutely disagree	absolutely disagree	disagree	not sure	absolutely disagree	agree	not sure	once or twice a year	once or twice a year	never	never	once or twice a year	once or twice a year	once or twice half a year	once or twice half a year	once or twice half a year	once or twice a year	once or twice a year	once or twice half a year	once or twice half a year	once or twice a year	once or twice a year	once or twice half a year	25-29years old
female	Two-parent	Northeast	Urban	Masters or PhD	agree	absolutely agree	agree	agree	agree	not sure	absolutely agree	agree	absolutely agree	absolutely agree	absolutely agree	agree	not sure	not sure	absolutely disagree	disagree	disagree	absolutely disagree	not sure	agree	disagree	absolutely disagree	disagree	once or twice a month	once or twice a week	once or twice a month	once or twice a month	once or twice a year	once or twice a month	once or twice a month	once or twice a year	once or twice a month	once or twice a year	once or twice a year	once or twice a month	once or twice half a year	once or twice a year	once or twice a year	once or twice a year	25-29years old
male	Others	Northeast	Urban	High school or bellow	agree	agree	agree	agree	agree	agree	agree	agree	not sure	not sure	agree	not sure	agree	not sure	disagree	disagree	disagree	agree	agree	agree	not sure	not sure	not sure	every day	once or twice a week	once or twice a week	once or twice a month	once or twice a month	once or twice a year	once or twice a month	once or twice a year	once or twice half a year	once or twice half a year	once or twice half a year	once or twice half a year	once or twice half a year	once or twice a year	once or twice half a year	once or twice half a year	25-29years old
male	Others	Northeast	Urban	Undergraduate	absolutely agree	agree	not sure	agree	not sure	agree	not sure	not sure	not sure	not sure	absolutely agree	agree	agree	not sure	not sure	agree	agree	agree	not sure	absolutely agree	not sure	agree	not sure	once or twice a year	never	never	once or twice a year	once or twice half a year	never	once or twice a year	once or twice half a year	never	once or twice half a year	once or twice half a year	never	never	once or twice a year	once or twice half a year	never	before 24 years old
female	Two-parent	Northeast	Urban	Undergraduate	agree	agree	disagree	agree	absolutely agree	agree	disagree	agree	absolutely disagree	not sure	agree	not sure	agree	agree	disagree	not sure	not sure	disagree	not sure	agree	agree	absolutely agree	agree	once or twice a year	once or twice a year	never	once or twice half a year	once or twice a year	once or twice a month	once or twice a year	once or twice a month	once or twice a year	once or twice half a year	once or twice half a year	once or twice a year	never	once or twice a year	once or twice a year	once or twice a month	25-29years old
female	Two-parent	Northeast	Urban	Undergraduate	agree	agree	not sure	not sure	agree	disagree	not sure	not sure	agree	agree	agree	not sure	agree	not sure	disagree	agree	agree	agree	agree	agree	agree	absolutely agree	agree	once or twice half a year	once or twice a year	once or twice half a year	never	once or twice half a year	once or twice a year	once or twice a year	once or twice half a year	once or twice a year	once or twice a year	once or twice a year	never	once or twice half a year	once or twice a year	never	once or twice half a year	30-34years old
female	Two-parent	Northeast	Urban	Undergraduate	not sure	disagree	absolutely disagree	agree	disagree	absolutely disagree	not sure	agree	not sure	agree	disagree	absolutely agree	absolutely agree	agree	disagree	absolutely agree	agree	absolutely agree	absolutely agree	agree	absolutely agree	absolutely agree	agree	every day	once or twice a week	once or twice a week	once or twice a month	once or twice a week	every day	once or twice a month	every day	once or twice a month	once or twice a month	once or twice a month	once or twice half a year	once or twice a week	once or twice a month	once or twice half a year	once or twice a week	never
male	Two-parent	Central	Urban	Undergraduate	absolutely agree	agree	disagree	agree	agree	disagree	disagree	agree	agree	agree	agree	disagree	agree	absolutely agree	disagree	disagree	disagree	disagree	agree	agree	agree	agree	agree	once or twice a year	once or twice a year	once or twice a year	once or twice a year	once or twice a year	once or twice a year	once or twice a year	once or twice a year	once or twice half a year	once or twice half a year	once or twice half a year	once or twice half a year	once or twice half a year	once or twice half a year	once or twice half a year	once or twice half a year	30-34years old
female	Two-parent	Northeast	Rural	Undergraduate	not sure	agree	agree	agree	agree	disagree	not sure	absolutely agree	not sure	disagree	agree	agree	absolutely agree	not sure	agree	not sure	disagree	disagree	absolutely agree	absolutely agree	absolutely agree	absolutely agree	absolutely agree	once or twice a year	once or twice half a year	once or twice a month	never	once or twice a week	never	once or twice a week	once or twice a week	once or twice a month	once or twice half a year	once or twice a year	once or twice a year	once or twice a year	once or twice a year	once or twice a year	once or twice a year	25-29years old
male	Two-parent	Northeast	Urban	Undergraduate	agree	agree	agree	agree	absolutely agree	agree	not sure	agree	agree	agree	agree	agree	absolutely agree	disagree	disagree	disagree	disagree	agree	agree	disagree	agree	agree	disagree	never	once or twice a year	once or twice a year	never	once or twice a year	once or twice half a year	once or twice half a year	once or twice a month	once or twice a month	once or twice a month	once or twice half a year	once or twice half a year	once or twice half a year	once or twice half a year	once or twice a week	once or twice a year	25-29years old
female	Two-parent	Northeast	Rural	Undergraduate	disagree	disagree	agree	agree	agree	agree	absolutely disagree	not sure	absolutely disagree	disagree	absolutely disagree	absolutely agree	absolutely agree	absolutely agree	absolutely agree	absolutely agree	absolutely agree	absolutely agree	absolutely agree	absolutely agree	absolutely agree	absolutely agree	absolutely agree	never	never	never	never	once or twice a week	once or twice a week	once or twice a week	every day	never	every day	never	every day	every day	never	never	every day	never
female	Two-parent	Northeast	Urban	Undergraduate	agree	absolutely agree	not sure	not sure	agree	disagree	agree	absolutely agree	absolutely agree	agree	absolutely agree	absolutely disagree	disagree	not sure	agree	agree	absolutely agree	absolutely disagree	agree	absolutely agree	absolutely agree	absolutely disagree	disagree	once or twice a week	once or twice a month	once or twice a week	once or twice half a year	once or twice a month	once or twice a week	once or twice half a year	never	once or twice half a year	once or twice half a year	once or twice a year	once or twice a year	once or twice a week	once or twice a year	once or twice half a year	once or twice a year	25-29years old
female	Two-parent	Northeast	Urban	Undergraduate	agree	agree	disagree	not sure	agree	disagree	agree	agree	absolutely agree	disagree	disagree	agree	absolutely agree	agree	agree	absolutely agree	agree	absolutely agree	agree	absolutely agree	not sure	agree	not sure	once or twice a month	once or twice a week	once or twice half a year	once or twice a month	once or twice a year	once or twice half a year	once or twice half a year	once or twice a year	once or twice half a year	once or twice a year	once or twice a year	once or twice half a year	once or twice a year	once or twice a year	once or twice a year	once or twice a year	25-29years old
female	Two-parent	Northeast	Urban	Undergraduate	not sure	agree	disagree	disagree	disagree	disagree	not sure	not sure	disagree	absolutely disagree	absolutely disagree	agree	agree	not sure	disagree	disagree	disagree	agree	agree	agree	absolutely agree	absolutely agree	absolutely agree	once or twice half a year	once or twice a month	once or twice half a year	once or twice a year	once or twice a year	once or twice a year	once or twice a year	once or twice a year	once or twice a year	once or twice a month	once or twice a month	once or twice a year	once or twice a year	once or twice a year	once or twice half a year	once or twice half a year	30-34years old
female	Two-parent	Northeast	Urban	High school or bellow	absolutely agree	absolutely agree	not sure	agree	absolutely agree	not sure	not sure	agree	agree	not sure	not sure	disagree	absolutely disagree	disagree	disagree	not sure	agree	agree	agree	not sure	disagree	absolutely agree	disagree	once or twice half a year	once or twice half a year	never	once or twice a year	once or twice half a year	once or twice half a year	once or twice half a year	once or twice half a year	once or twice a year	once or twice a year	once or twice a year	once or twice a year	once or twice half a year	once or twice half a year	once or twice half a year	never	never
male	Two-parent	Northeast	Urban	Undergraduate	absolutely agree	absolutely agree	absolutely agree	absolutely agree	absolutely agree	agree	not sure	agree	absolutely agree	agree	agree	absolutely disagree	disagree	agree	absolutely disagree	disagree	absolutely disagree	disagree	disagree	absolutely disagree	disagree	agree	absolutely disagree	once or twice a month	never	once or twice a week	never	once or twice a week	once or twice a week	never	never	once or twice a week	once or twice a week	once or twice a week	once or twice a week	once or twice a week	once or twice a week	once or twice a week	never	25-29years old
male	Two-parent	Northeast	Urban	Undergraduate	agree	agree	not sure	absolutely agree	absolutely agree	not sure	not sure	agree	absolutely agree	not sure	not sure	disagree	not sure	absolutely disagree	not sure	disagree	disagree	not sure	disagree	agree	agree	absolutely agree	disagree	once or twice a month	once or twice a month	once or twice half a year	once or twice a year	once or twice a month	once or twice a month	once or twice half a year	once or twice a month	once or twice a month	once or twice half a year	once or twice half a year	once or twice half a year	once or twice a year	never	never	never	30-34years old
female	Two-parent	Northeast	Urban	Undergraduate	agree	agree	not sure	agree	agree	not sure	absolutely agree	absolutely agree	agree	agree	agree	agree	agree	agree	not sure	not sure	disagree	agree	agree	not sure	disagree	absolutely agree	disagree	once or twice a week	once or twice a week	once or twice a month	once or twice a month	once or twice a month	once or twice a month	once or twice a week	once or twice a week	once or twice a month	once or twice a month	once or twice a month	once or twice a month	once or twice a month	once or twice a month	once or twice a month	once or twice a month	25-29years old
female	Two-parent	Northeast	Urban	Undergraduate	not sure	not sure	disagree	not sure	agree	not sure	not sure	agree	disagree	disagree	disagree	agree	agree	agree	not sure	not sure	not sure	agree	not sure	agree	agree	agree	agree	once or twice a month	once or twice a year	once or twice a month	once or twice a month	once or twice a month	once or twice half a year	once or twice half a year	once or twice a week	once or twice a month	once or twice a month	once or twice a month	once or twice a month	once or twice a month	once or twice half a year	once or twice a month	once or twice half a year	25-29years old
female	Two-parent	Northeast	Rural	Undergraduate	agree	agree	agree	agree	agree	not sure	agree	agree	agree	agree	agree	agree	not sure	not sure	not sure	not sure	not sure	not sure	not sure	not sure	agree	agree	not sure	once or twice half a year	once or twice half a year	once or twice a year	once or twice a year	once or twice a year	once or twice a year	once or twice a year	once or twice a year	once or twice a year	once or twice a year	once or twice a year	once or twice a year	once or twice a year	once or twice a year	once or twice a year	once or twice a year	25-29years old
male	Two-parent	Northeast	Urban	Undergraduate	agree	agree	not sure	agree	agree	agree	not sure	agree	not sure	not sure	agree	not sure	agree	agree	disagree	not sure	disagree	agree	agree	agree	not sure	not sure	not sure	once or twice half a year	once or twice a year	once or twice half a year	once or twice a year	once or twice a month	once or twice a month	once or twice a month	once or twice a month	once or twice half a year	once or twice half a year	once or twice half a year	once or twice a year	once or twice a year	once or twice a year	once or twice a year	once or twice half a year	25-29years old
female	Two-parent	Northeast	Urban	High school or bellow	not sure	not sure	disagree	not sure	not sure	disagree	not sure	not sure	not sure	not sure	agree	absolutely agree	absolutely agree	disagree	not sure	not sure	disagree	not sure	agree	agree	agree	not sure	not sure	every day	once or twice a year	never	never	once or twice a year	once or twice a year	once or twice a year	once or twice a year	once or twice a year	once or twice a year	never	once or twice a year	once or twice a year	once or twice a year	once or twice a year	once or twice a year	25-29years old
male	Two-parent	Northeast	Urban	Masters or PhD	agree	agree	not sure	agree	agree	disagree	not sure	agree	agree	agree	agree	agree	disagree	not sure	absolutely disagree	not sure	disagree	agree	not sure	agree	disagree	absolutely agree	not sure	once or twice half a year	once or twice a year	never	once or twice a year	once or twice half a year	once or twice a year	never	once or twice a year	never	once or twice a year	never	never	never	never	once or twice a year	never	30-34years old
female	Two-parent	Northeast	Urban	High school or bellow	absolutely agree	absolutely agree	absolutely agree	absolutely agree	absolutely agree	absolutely agree	absolutely agree	not sure	absolutely agree	absolutely agree	absolutely agree	not sure	disagree	not sure	disagree	absolutely disagree	absolutely disagree	disagree	not sure	disagree	absolutely disagree	disagree	absolutely disagree	once or twice a year	once or twice half a year	once or twice half a year	never	once or twice a year	once or twice a year	once or twice half a year	once or twice a month	once or twice a month	never	once or twice a year	never	once or twice a year	once or twice a year	once or twice half a year	once or twice a year	25-29years old
male	Two-parent	Northeast	Urban	Undergraduate	absolutely agree	agree	absolutely agree	absolutely agree	agree	disagree	not sure	agree	absolutely disagree	absolutely agree	agree	disagree	absolutely agree	absolutely agree	disagree	disagree	disagree	absolutely agree	agree	not sure	not sure	absolutely agree	absolutely disagree	once or twice half a year	once or twice a week	once or twice a month	once or twice a year	once or twice a week	never	once or twice a month	never	every day	once or twice a week	once or twice a week	once or twice a week	once or twice a year	never	once or twice half a year	never	30-34years old
female	Two-parent	Northeast	Urban	Undergraduate	agree	agree	disagree	agree	absolutely agree	disagree	agree	agree	agree	agree	absolutely agree	disagree	agree	disagree	disagree	disagree	disagree	disagree	agree	agree	disagree	agree	not sure	once or twice half a year	once or twice a month	once or twice a week	once or twice half a year	once or twice half a year	once or twice half a year	once or twice a week	once or twice a month	once or twice a month	once or twice a month	once or twice a month	once or twice a month	once or twice a week	once or twice half a year	once or twice half a year	once or twice a month	30-34years old
female	Two-parent	Northeast	Urban	Undergraduate	not sure	agree	agree	not sure	agree	disagree	not sure	agree	agree	agree	disagree	agree	absolutely agree	disagree	agree	agree	agree	absolutely agree	agree	disagree	not sure	agree	absolutely agree	once or twice a year	never	never	once or twice a year	never	never	once or twice half a year	never	never	never	never	never	once or twice a year	never	once or twice a year	once or twice half a year	30-34years old
female	Two-parent	Northeast	Urban	Undergraduate	disagree	disagree	disagree	absolutely disagree	absolutely disagree	disagree	not sure	agree	agree	disagree	absolutely disagree	agree	agree	absolutely agree	disagree	agree	agree	disagree	disagree	agree	disagree	absolutely agree	agree	once or twice a week	once or twice a month	once or twice a month	every day	every day	once or twice a week	once or twice a month	every day	once or twice a month	once or twice a year	never	once or twice a year	never	never	never	never	never
female	Others	Northeast	Rural	High school or bellow	disagree	disagree	not sure	absolutely disagree	disagree	disagree	not sure	not sure	agree	not sure	disagree	absolutely agree	absolutely agree	not sure	disagree	absolutely agree	agree	agree	agree	agree	absolutely agree	absolutely agree	absolutely agree	once or twice a month	once or twice a month	once or twice a month	once or twice a year	once or twice a week	never	once or twice a year	every day	once or twice half a year	once or twice half a year	once or twice a month	once or twice half a year	once or twice half a year	once or twice half a year	once or twice a month	once or twice a year	35-39years old
female	Two-parent	Northeast	Urban	Masters or PhD	not sure	disagree	absolutely disagree	disagree	not sure	absolutely disagree	not sure	not sure	agree	absolutely disagree	agree	agree	absolutely agree	agree	absolutely agree	disagree	agree	absolutely agree	agree	disagree	agree	absolutely agree	not sure	once or twice a year	once or twice a month	once or twice half a year	once or twice a month	once or twice a week	once or twice a week	once or twice a week	once or twice a month	once or twice a month	once or twice a month	once or twice a month	once or twice half a year	once or twice a month	once or twice half a year	once or twice a week	every day	25-29years old
female	Others	Northeast	Urban	Undergraduate	not sure	disagree	absolutely disagree	disagree	not sure	absolutely disagree	absolutely disagree	disagree	disagree	disagree	disagree	agree	absolutely agree	agree	disagree	agree	agree	agree	agree	agree	absolutely agree	absolutely agree	absolutely agree	once or twice a month	once or twice half a year	once or twice half a year	never	once or twice a year	once or twice a month	once or twice half a year	once or twice a month	once or twice half a year	once or twice a year	never	once or twice half a year	never	once or twice half a year	once or twice a week	once or twice a year	never
female	Two-parent	Northeast	Rural	Undergraduate	agree	agree	disagree	agree	absolutely agree	agree	not sure	agree	absolutely agree	agree	agree	disagree	agree	agree	disagree	agree	absolutely agree	agree	absolutely agree	absolutely agree	agree	absolutely agree	not sure	once or twice a week	once or twice a week	once or twice a month	once or twice a month	once or twice a month	once or twice a week	once or twice a month	once or twice a week	once or twice half a year	once or twice a week	once or twice a month	once or twice a week	once or twice a year	once or twice half a year	once or twice a month	once or twice a year	30-34years old
female	Two-parent	Northeast	Urban	Undergraduate	disagree	disagree	disagree	disagree	disagree	absolutely disagree	not sure	not sure	not sure	disagree	disagree	agree	agree	agree	not sure	not sure	not sure	not sure	not sure	not sure	not sure	absolutely agree	agree	once or twice a year	once or twice a year	once or twice a year	never	once or twice a year	once or twice a year	once or twice half a year	once or twice a month	once or twice half a year	never	once or twice half a year	never	once or twice half a year	once or twice a year	once or twice a year	once or twice half a year	never
male	Two-parent	Northeast	Urban	Masters or PhD	disagree	disagree	absolutely disagree	not sure	agree	disagree	not sure	not sure	agree	disagree	absolutely disagree	agree	absolutely agree	agree	absolutely agree	absolutely agree	agree	agree	absolutely agree	agree	absolutely agree	absolutely agree	agree	once or twice a year	never	once or twice a year	once or twice a year	once or twice half a year	once or twice half a year	once or twice half a year	once or twice a month	once or twice a year	never	once or twice a year	once or twice a year	once or twice half a year	once or twice a month	once or twice a month	once or twice a month	30-34years old
female	Two-parent	Northeast	Rural	Undergraduate	absolutely agree	agree	not sure	agree	not sure	not sure	agree	disagree	absolutely agree	not sure	agree	absolutely agree	agree	not sure	absolutely disagree	absolutely disagree	disagree	absolutely disagree	disagree	disagree	absolutely disagree	absolutely agree	not sure	once or twice a month	never	once or twice a year	once or twice half a year	once or twice a year	once or twice a month	once or twice half a year	once or twice half a year	once or twice a month	once or twice a year	once or twice half a year	once or twice a month	once or twice half a year	once or twice half a year	once or twice half a year	once or twice a month	25-29years old
female	Two-parent	Northeast	Rural	High school or bellow	absolutely agree	absolutely agree	absolutely agree	absolutely agree	absolutely agree	agree	agree	absolutely agree	absolutely agree	absolutely agree	absolutely agree	absolutely disagree	absolutely agree	absolutely agree	absolutely agree	not sure	disagree	disagree	absolutely agree	absolutely agree	absolutely agree	absolutely agree	disagree	never	never	never	never	never	never	never	once or twice a year	once or twice a year	once or twice a year	once or twice a year	never	never	never	never	once or twice a year	25-29years old
male	Others	Northeast	Rural	Undergraduate	not sure	agree	not sure	not sure	agree	disagree	disagree	not sure	disagree	not sure	not sure	not sure	agree	not sure	disagree	agree	not sure	absolutely agree	agree	not sure	not sure	not sure	not sure	never	never	never	never	once or twice a year	once or twice a year	once or twice a year	once or twice a year	never	never	never	never	never	never	never	never	25-29years old
male	Two-parent	Northeast	Urban	Undergraduate	absolutely agree	absolutely agree	disagree	absolutely agree	absolutely agree	agree	agree	disagree	absolutely agree	absolutely agree	agree	absolutely disagree	disagree	disagree	disagree	not sure	disagree	agree	agree	agree	disagree	agree	absolutely disagree	never	never	never	once or twice a year	once or twice a year	once or twice a year	once or twice a year	never	once or twice a year	once or twice a year	once or twice a year	once or twice a year	once or twice a year	once or twice half a year	once or twice half a year	once or twice half a year	25-29years old
female	Two-parent	Northeast	Urban	Undergraduate	agree	agree	agree	absolutely agree	agree	not sure	not sure	agree	agree	agree	absolutely agree	agree	agree	disagree	not sure	disagree	disagree	not sure	agree	agree	not sure	agree	agree	once or twice a month	once or twice a month	once or twice half a year	once or twice a year	once or twice a month	once or twice a month	once or twice half a year	once or twice a month	once or twice a week	once or twice a week	once or twice half a year	once or twice half a year	once or twice a month	once or twice a month	once or twice a year	once or twice a month	25-29years old
female	Two-parent	Northeast	Urban	Undergraduate	agree	not sure	disagree	disagree	agree	disagree	agree	agree	agree	agree	agree	disagree	agree	agree	disagree	agree	not sure	agree	agree	agree	agree	absolutely agree	not sure	once or twice a month	once or twice a month	once or twice half a year	once or twice a year	once or twice half a year	once or twice a month	once or twice a month	once or twice a month	once or twice half a year	once or twice a year	once or twice a year	once or twice a year	once or twice a year	once or twice a year	once or twice a year	once or twice a year	30-34years old
female	Two-parent	Northeast	Urban	Masters or PhD	disagree	disagree	absolutely disagree	absolutely disagree	agree	not sure	not sure	agree	absolutely agree	disagree	disagree	agree	absolutely agree	agree	agree	agree	absolutely agree	absolutely agree	absolutely agree	agree	absolutely agree	absolutely agree	agree	once or twice a year	once or twice a year	once or twice half a year	never	once or twice half a year	once or twice half a year	once or twice a month	once or twice a month	once or twice half a year	once or twice a year	once or twice a year	once or twice a year	once or twice a month	once or twice half a year	once or twice a month	once or twice a month	25-29years old
male	Two-parent	Northeast	Urban	Masters or PhD	disagree	disagree	absolutely disagree	disagree	agree	disagree	not sure	agree	absolutely agree	disagree	absolutely disagree	agree	agree	agree	agree	absolutely agree	absolutely agree	agree	absolutely agree	agree	absolutely agree	absolutely agree	agree	once or twice a year	once or twice a month	once or twice a year	once or twice a year	once or twice a month	once or twice a month	once or twice a week	once or twice a week	once or twice a year	once or twice half a year	once or twice a year	once or twice a year	once or twice half a year	once or twice half a year	once or twice half a year	once or twice a month	30-34years old
female	Two-parent	Northeast	Urban	Undergraduate	absolutely agree	absolutely agree	agree	agree	absolutely agree	agree	agree	agree	absolutely agree	absolutely agree	absolutely agree	absolutely disagree	disagree	disagree	disagree	absolutely disagree	absolutely disagree	agree	agree	agree	absolutely disagree	disagree	absolutely disagree	once or twice a week	once or twice a month	once or twice half a year	once or twice a month	never	once or twice a year	once or twice half a year	never	once or twice half a year	once or twice half a year	once or twice a month	once or twice a year	once or twice half a year	once or twice a year	once or twice a month	once or twice a year	30-34years old
female	Two-parent	East	Urban	Undergraduate	agree	absolutely agree	absolutely agree	absolutely agree	absolutely agree	agree	agree	agree	absolutely agree	absolutely agree	agree	disagree	disagree	disagree	disagree	absolutely disagree	disagree	disagree	disagree	absolutely disagree	disagree	disagree	absolutely disagree	once or twice half a year	once or twice a month	once or twice a month	once or twice half a year	once or twice a month	once or twice half a year	once or twice half a year	once or twice half a year	once or twice half a year	once or twice a year	once or twice a month	once or twice half a year	once or twice a month	once or twice half a year	once or twice half a year	once or twice a month	30-34years old
male	Two-parent	East	Urban	Undergraduate	absolutely agree	absolutely agree	absolutely disagree	absolutely agree	absolutely agree	absolutely agree	absolutely agree	absolutely agree	absolutely agree	absolutely agree	absolutely agree	absolutely disagree	absolutely disagree	absolutely disagree	absolutely disagree	absolutely disagree	absolutely disagree	absolutely disagree	absolutely disagree	absolutely agree	absolutely disagree	absolutely agree	absolutely disagree	once or twice half a year	once or twice half a year	once or twice a week	once or twice half a year	once or twice a month	once or twice a month	once or twice half a year	once or twice half a year	once or twice a month	once or twice half a year	once or twice a month	once or twice half a year	once or twice a month	once or twice a week	once or twice a month	once or twice a year	before 24 years old
male	Two-parent	East	Urban	Undergraduate	agree	absolutely agree	absolutely agree	agree	absolutely agree	agree	not sure	agree	absolutely agree	absolutely agree	absolutely agree	disagree	absolutely disagree	agree	absolutely disagree	absolutely disagree	absolutely disagree	absolutely disagree	disagree	absolutely disagree	disagree	disagree	absolutely disagree	once or twice a year	once or twice a month	once or twice a month	once or twice half a year	once or twice a month	never	once or twice half a year	once or twice a year	once or twice a week	once or twice half a year	once or twice half a year	once or twice half a year	once or twice a month	never	never	once or twice a month	30-34years old
female	Two-parent	Northeast	Urban	Undergraduate	disagree	not sure	agree	agree	not sure	agree	not sure	agree	agree	not sure	disagree	agree	agree	agree	disagree	not sure	disagree	disagree	disagree	agree	agree	absolutely agree	agree	once or twice a year	once or twice a year	once or twice a week	never	once or twice a month	once or twice a month	once or twice a month	once or twice half a year	once or twice half a year	once or twice half a year	once or twice half a year	never	never	never	once or twice a year	once or twice a month	30-34years old
female	Two-parent	Northeast	Urban	Undergraduate	agree	agree	agree	agree	agree	agree	agree	agree	agree	agree	agree	not sure	not sure	not sure	not sure	agree	not sure	agree	agree	not sure	agree	agree	agree	once or twice a year	once or twice a year	once or twice a year	once or twice a year	once or twice a year	once or twice a year	once or twice a year	once or twice a week	once or twice half a year	once or twice a month	once or twice a month	once or twice a month	once or twice half a year	once or twice half a year	once or twice half a year	once or twice half a year	30-34years old
male	Others	Northeast	Urban	Undergraduate	absolutely agree	agree	absolutely agree	agree	absolutely agree	agree	not sure	absolutely agree	agree	absolutely agree	absolutely agree	agree	absolutely agree	not sure	not sure	absolutely agree	agree	absolutely agree	agree	agree	absolutely agree	not sure	absolutely disagree	never	once or twice a week	never	once or twice a year	never	once or twice half a year	once or twice a year	once or twice a week	once or twice half a year	once or twice a month	never	never	never	never	once or twice a year	once or twice half a year	25-29years old
female	Two-parent	Northeast	Rural	Undergraduate	agree	agree	disagree	not sure	agree	not sure	agree	agree	not sure	agree	disagree	agree	agree	absolutely disagree	not sure	not sure	disagree	agree	agree	agree	not sure	absolutely disagree	not sure	once or twice half a year	never	never	never	once or twice a year	once or twice a year	once or twice half a year	once or twice a month	once or twice a year	once or twice half a year	once or twice half a year	once or twice half a year	once or twice a year	once or twice a month	once or twice a year	once or twice half a year	25-29years old
female	Two-parent	Northeast	Urban	Undergraduate	agree	agree	disagree	agree	agree	not sure	agree	agree	absolutely agree	agree	absolutely agree	not sure	absolutely agree	agree	disagree	disagree	disagree	agree	agree	agree	not sure	absolutely agree	disagree	once or twice a week	once or twice a month	once or twice a month	once or twice half a year	once or twice half a year	once or twice half a year	once or twice a month	once or twice a year	once or twice a month	once or twice a month	once or twice a week	once or twice a week	once or twice half a year	once or twice a year	once or twice a week	once or twice a week	25-29years old
female	Two-parent	Northeast	Rural	Undergraduate	agree	agree	disagree	disagree	disagree	agree	agree	agree	agree	not sure	not sure	agree	absolutely agree	agree	absolutely agree	absolutely agree	absolutely agree	not sure	agree	absolutely agree	absolutely agree	absolutely agree	absolutely agree	once or twice a week	once or twice a month	once or twice half a year	never	once or twice a week	once or twice a week	once or twice a month	once or twice a week	once or twice a month	once or twice half a year	once or twice half a year	once or twice half a year	once or twice a month	once or twice a week	once or twice a week	once or twice a month	35-39years old
male	Two-parent	Northeast	Urban	Undergraduate	absolutely agree	absolutely agree	agree	not sure	absolutely agree	disagree	not sure	not sure	absolutely agree	not sure	agree	not sure	agree	agree	absolutely disagree	not sure	not sure	agree	absolutely agree	absolutely agree	not sure	absolutely agree	not sure	once or twice a year	never	once or twice a year	once or twice a month	once or twice a year	once or twice a year	once or twice half a year	once or twice half a year	once or twice a year	once or twice a month	once or twice half a year	once or twice a year	once or twice a year	once or twice half a year	once or twice half a year	once or twice half a year	30-34years old
male	Two-parent	Northeast	Urban	Undergraduate	absolutely agree	absolutely agree	not sure	absolutely agree	agree	not sure	agree	not sure	agree	agree	absolutely agree	disagree	absolutely agree	agree	absolutely disagree	not sure	not sure	absolutely agree	agree	agree	not sure	agree	not sure	once or twice a year	once or twice a year	once or twice a year	once or twice a year	once or twice a month	once or twice half a year	once or twice a year	once or twice a year	once or twice half a year	once or twice a year	once or twice half a year	never	never	never	once or twice a year	never	never
female	Two-parent	Northeast	Urban	Undergraduate	disagree	disagree	disagree	disagree	disagree	disagree	disagree	disagree	agree	disagree	not sure	agree	agree	disagree	disagree	disagree	disagree	agree	agree	agree	agree	agree	agree	once or twice a year	once or twice a year	never	never	once or twice a year	once or twice a year	never	once or twice a year	once or twice a year	never	never	never	once or twice a year	never	once or twice a year	once or twice a year	25-29years old
female	Two-parent	Northeast	Rural	Undergraduate	absolutely agree	absolutely agree	absolutely agree	absolutely agree	agree	disagree	not sure	agree	absolutely agree	agree	absolutely agree	not sure	absolutely disagree	absolutely disagree	absolutely disagree	absolutely disagree	absolutely disagree	absolutely disagree	agree	absolutely agree	disagree	disagree	not sure	once or twice a month	once or twice half a year	never	once or twice half a year	never	once or twice a month	once or twice half a year	once or twice half a year	once or twice a month	once or twice half a year	once or twice a year	once or twice half a year	never	never	once or twice a year	never	25-29years old
female	Two-parent	Northeast	Urban	Undergraduate	agree	agree	agree	agree	absolutely agree	disagree	agree	agree	absolutely agree	absolutely agree	agree	agree	agree	absolutely agree	absolutely agree	agree	disagree	absolutely agree	agree	disagree	disagree	agree	agree	once or twice a week	once or twice a month	once or twice a week	once or twice half a year	once or twice a month	once or twice a month	once or twice a week	once or twice a month	once or twice a week	once or twice half a year	once or twice a month	once or twice half a year	once or twice a month	once or twice a month	once or twice half a year	once or twice a week	25-29years old
male	Two-parent	Northeast	Urban	Undergraduate	absolutely agree	absolutely agree	agree	agree	absolutely agree	not sure	agree	absolutely agree	agree	agree	agree	disagree	disagree	agree	absolutely disagree	disagree	disagree	not sure	not sure	not sure	disagree	disagree	disagree	once or twice a month	once or twice a month	once or twice a week	once or twice a month	never	never	once or twice a year	once or twice a month	once or twice a month	once or twice half a year	once or twice half a year	once or twice half a year	once or twice a month	once or twice a month	once or twice half a year	never	30-34years old
female	Two-parent	East	Rural	Undergraduate	not sure	disagree	absolutely disagree	absolutely disagree	agree	absolutely disagree	absolutely disagree	absolutely disagree	absolutely disagree	absolutely disagree	absolutely disagree	absolutely agree	absolutely agree	absolutely agree	absolutely disagree	absolutely agree	absolutely agree	absolutely agree	absolutely agree	absolutely agree	absolutely agree	absolutely agree	agree	once or twice a week	never	never	never	once or twice a month	once or twice a week	once or twice a year	once or twice a week	never	once or twice a year	never	once or twice a year	never	never	never	never	never
female	Two-parent	Northeast	Urban	Undergraduate	agree	absolutely agree	not sure	agree	agree	not sure	disagree	not sure	agree	agree	agree	disagree	absolutely disagree	not sure	agree	not sure	disagree	not sure	disagree	disagree	absolutely disagree	not sure	disagree	once or twice a week	once or twice a year	once or twice a month	once or twice a year	once or twice a month	once or twice half a year	never	once or twice a year	once or twice a month	once or twice a year	once or twice a month	once or twice a year	once or twice half a year	once or twice a month	once or twice half a year	once or twice half a year	30-34years old
female	Two-parent	Northeast	Urban	Undergraduate	agree	agree	not sure	disagree	disagree	disagree	disagree	disagree	agree	disagree	agree	disagree	agree	disagree	agree	disagree	agree	absolutely agree	agree	disagree	agree	disagree	not sure	never	once or twice half a year	once or twice a month	once or twice a week	once or twice a year	once or twice a month	once or twice half a year	once or twice a month	once or twice a year	once or twice a month	once or twice half a year	once or twice a month	once or twice half a year	once or twice a month	once or twice a year	once or twice half a year	25-29years old
female	Two-parent	East	Urban	High school or bellow	agree	agree	not sure	disagree	absolutely disagree	absolutely disagree	disagree	not sure	disagree	not sure	agree	disagree	absolutely agree	absolutely disagree	not sure	agree	agree	agree	not sure	agree	not sure	agree	disagree	once or twice a week	once or twice a week	once or twice a week	once or twice half a year	once or twice a week	once or twice a month	once or twice a month	once or twice a month	once or twice a month	once or twice a month	once or twice a month	once or twice a month	every day	every day	never	once or twice a year	30-34years old
female	Two-parent	East	Rural	Undergraduate	agree	not sure	disagree	disagree	disagree	disagree	not sure	agree	not sure	not sure	disagree	not sure	not sure	disagree	disagree	disagree	disagree	not sure	agree	agree	not sure	absolutely agree	agree	once or twice a week	once or twice half a year	once or twice a month	once or twice a month	once or twice half a year	once or twice a week	once or twice half a year	once or twice a month	once or twice half a year	once or twice half a year	once or twice half a year	once or twice half a year	once or twice half a year	once or twice half a year	once or twice half a year	once or twice half a year	30-34years old
female	Two-parent	East	Urban	Undergraduate	agree	agree	agree	agree	absolutely agree	agree	agree	agree	absolutely agree	absolutely agree	agree	disagree	disagree	not sure	agree	disagree	disagree	disagree	disagree	disagree	disagree	not sure	disagree	once or twice a week	once or twice a month	once or twice a week	once or twice half a year	never	once or twice a month	once or twice half a year	once or twice a month	once or twice a week	never	once or twice a year	never	once or twice a year	once or twice a month	once or twice half a year	once or twice a year	25-29years old
male	Two-parent	Northeast	Urban	High school or bellow	absolutely disagree	disagree	absolutely disagree	not sure	agree	absolutely disagree	agree	agree	absolutely disagree	absolutely disagree	absolutely disagree	absolutely agree	absolutely agree	absolutely agree	absolutely disagree	disagree	disagree	absolutely agree	absolutely agree	absolutely agree	not sure	agree	absolutely agree	never	never	never	never	never	never	never	never	once or twice a week	once or twice half a year	once or twice a month	never	once or twice a month	never	once or twice half a year	never	never
female	Others	Northeast	Urban	Undergraduate	agree	agree	agree	not sure	not sure	not sure	not sure	not sure	disagree	not sure	not sure	agree	agree	agree	not sure	not sure	disagree	not sure	not sure	not sure	not sure	agree	disagree	once or twice half a year	once or twice a month	once or twice half a year	once or twice half a year	once or twice a month	once or twice half a year	once or twice a year	once or twice half a year	once or twice a week	once or twice a month	once or twice a month	once or twice half a year	once or twice half a year	once or twice a year	once or twice a year	once or twice a year	25-29years old
female	Two-parent	Northeast	Rural	Undergraduate	agree	agree	not sure	absolutely agree	agree	disagree	agree	agree	disagree	absolutely agree	absolutely agree	agree	agree	absolutely agree	disagree	not sure	agree	absolutely disagree	disagree	disagree	disagree	disagree	absolutely disagree	never	once or twice a year	once or twice a week	once or twice a year	once or twice a year	never	once or twice half a year	once or twice a year	once or twice half a year	once or twice a year	once or twice a year	once or twice a year	never	once or twice a year	once or twice half a year	once or twice a year	25-29years old
male	Others	Northeast	Rural	Undergraduate	agree	agree	agree	agree	agree	not sure	not sure	agree	agree	agree	agree	not sure	disagree	disagree	absolutely disagree	disagree	not sure	agree	agree	agree	agree	agree	agree	never	never	once or twice a year	never	never	never	never	never	once or twice a month	once or twice a year	once or twice a year	never	never	once or twice a year	once or twice a year	once or twice a year	25-29years old
female	Two-parent	Northeast	Rural	Undergraduate	agree	agree	not sure	agree	agree	disagree	agree	agree	not sure	disagree	agree	agree	absolutely agree	agree	not sure	not sure	disagree	agree	absolutely agree	agree	not sure	absolutely agree	not sure	never	once or twice a year	once or twice half a year	once or twice half a year	never	once or twice a year	once or twice a year	never	once or twice a year	never	once or twice a year	once or twice a year	once or twice half a year	once or twice a year	once or twice half a year	once or twice a year	never
male	Two-parent	Northeast	Rural	Undergraduate	absolutely agree	absolutely agree	absolutely agree	absolutely agree	absolutely agree	absolutely agree	absolutely agree	absolutely agree	absolutely agree	absolutely agree	absolutely agree	disagree	agree	disagree	disagree	disagree	disagree	agree	disagree	disagree	disagree	disagree	absolutely disagree	once or twice half a year	once or twice half a year	once or twice half a year	once or twice half a year	once or twice half a year	once or twice half a year	once or twice a year	once or twice a year	once or twice a year	once or twice half a year	once or twice half a year	once or twice a year	once or twice a year	once or twice a year	once or twice half a year	once or twice half a year	25-29years old
female	Two-parent	Northeast	Urban	Undergraduate	agree	agree	not sure	absolutely agree	disagree	disagree	agree	not sure	agree	agree	absolutely agree	disagree	not sure	not sure	disagree	not sure	disagree	disagree	agree	agree	not sure	absolutely agree	not sure	once or twice a week	once or twice a week	once or twice half a year	once or twice a week	once or twice a week	once or twice a month	once or twice a month	once or twice a week	once or twice a month	once or twice a month	once or twice half a year	once or twice a year	once or twice half a year	once or twice a month	once or twice half a year	once or twice a month	30-34years old
female	Two-parent	Northeast	Urban	Undergraduate	not sure	agree	not sure	agree	agree	agree	agree	agree	agree	agree	agree	not sure	not sure	not sure	disagree	not sure	disagree	agree	agree	not sure	not sure	not sure	disagree	once or twice a year	never	never	never	once or twice half a year	once or twice a year	never	once or twice half a year	once or twice a year	once or twice a year	once or twice a year	once or twice a year	once or twice a year	once or twice a year	never	once or twice a year	25-29years old
male	Two-parent	Northeast	Rural	Undergraduate	not sure	agree	not sure	absolutely agree	agree	agree	not sure	agree	absolutely agree	absolutely agree	absolutely agree	not sure	agree	agree	agree	agree	agree	absolutely agree	agree	not sure	absolutely agree	agree	agree	never	never	never	once or twice a year	once or twice a year	never	once or twice a year	never	once or twice a week	once or twice a month	once or twice a week	once or twice a week	once or twice a year	once or twice a month	once or twice half a year	once or twice half a year	30-34years old
female	Others	Northeast	Rural	Undergraduate	disagree	not sure	disagree	disagree	agree	disagree	absolutely disagree	not sure	agree	absolutely disagree	agree	absolutely agree	absolutely agree	not sure	absolutely agree	absolutely agree	absolutely agree	absolutely agree	absolutely agree	absolutely agree	absolutely agree	absolutely agree	absolutely agree	once or twice a week	once or twice a week	once or twice a week	once or twice a month	once or twice a week	once or twice a week	once or twice a week	once or twice a week	once or twice a week	once or twice a year	never	once or twice half a year	once or twice a month	never	never	once or twice a year	never
male	Two-parent	Northeast	Urban	Undergraduate	agree	absolutely agree	disagree	absolutely agree	agree	absolutely agree	not sure	not sure	agree	agree	absolutely agree	absolutely agree	agree	agree	disagree	absolutely disagree	absolutely disagree	agree	agree	not sure	disagree	agree	disagree	once or twice a month	once or twice a month	once or twice half a year	never	once or twice a month	once or twice a month	once or twice a week	once or twice half a year	never	never	once or twice a month	never	once or twice a month	never	once or twice a year	once or twice a year	25-29years old
female	Others	Northeast	Urban	High school or bellow	not sure	not sure	not sure	not sure	not sure	agree	agree	disagree	absolutely disagree	absolutely disagree	absolutely disagree	absolutely agree	absolutely agree	absolutely agree	absolutely disagree	absolutely disagree	absolutely disagree	absolutely agree	agree	agree	agree	absolutely agree	absolutely agree	once or twice a month	once or twice a month	never	once or twice a week	once or twice a week	never	every day	every day	once or twice a week	once or twice a week	once or twice a week	once or twice a week	once or twice a week	once or twice a week	once or twice a week	once or twice a week	25-29years old
female	Two-parent	Northeast	Urban	Undergraduate	agree	agree	agree	disagree	disagree	disagree	disagree	disagree	disagree	disagree	disagree	agree	absolutely agree	disagree	agree	agree	agree	agree	absolutely agree	agree	absolutely agree	absolutely agree	agree	once or twice half a year	once or twice a year	once or twice a year	never	once or twice a month	once or twice a month	once or twice a month	once or twice a week	never	once or twice a year	never	once or twice half a year	never	once or twice a year	once or twice a year	once or twice half a year	25-29years old
female	Others	Northeast	Urban	Undergraduate	not sure	agree	agree	disagree	agree	not sure	not sure	agree	agree	not sure	agree	disagree	agree	agree	disagree	not sure	disagree	not sure	disagree	disagree	not sure	agree	agree	once or twice a year	once or twice a year	once or twice a year	once or twice half a year	once or twice half a year	once or twice half a year	once or twice a year	once or twice half a year	once or twice a year	once or twice a year	once or twice a year	once or twice a year	once or twice a year	once or twice half a year	once or twice a year	once or twice half a year	25-29years old
male	Two-parent	Northeast	Rural	High school or bellow	not sure	not sure	not sure	agree	agree	not sure	not sure	not sure	agree	not sure	agree	agree	agree	not sure	agree	agree	agree	agree	not sure	agree	agree	not sure	agree	once or twice half a year	once or twice a year	once or twice a year	once or twice half a year	once or twice a year	once or twice a year	once or twice half a year	once or twice a year	once or twice a year	once or twice a year	once or twice a year	never	never	never	never	never	25-29years old
female	Two-parent	Northeast	Urban	Undergraduate	agree	agree	absolutely disagree	not sure	absolutely disagree	absolutely disagree	disagree	not sure	agree	agree	agree	disagree	absolutely agree	absolutely agree	absolutely agree	absolutely agree	absolutely agree	disagree	not sure	agree	agree	absolutely agree	absolutely agree	never	never	never	never	never	never	never	once or twice a year	never	never	never	never	never	once or twice a year	never	once or twice half a year	25-29years old
female	Two-parent	Northeast	Urban	Undergraduate	agree	absolutely agree	agree	not sure	agree	disagree	disagree	not sure	agree	not sure	agree	agree	disagree	disagree	agree	not sure	disagree	agree	not sure	disagree	disagree	agree	agree	once or twice a month	once or twice half a year	once or twice a year	once or twice a year	once or twice half a year	once or twice half a year	once or twice a year	once or twice a month	once or twice half a year	once or twice half a year	once or twice a year	never	once or twice a year	once or twice a month	once or twice a year	once or twice a year	25-29years old
female	Two-parent	Northeast	Urban	Masters or PhD	agree	absolutely agree	disagree	agree	absolutely agree	absolutely disagree	absolutely agree	disagree	absolutely disagree	agree	absolutely agree	absolutely agree	absolutely agree	absolutely disagree	absolutely disagree	absolutely agree	absolutely agree	agree	agree	disagree	absolutely agree	absolutely agree	agree	once or twice half a year	once or twice half a year	once or twice a year	once or twice half a year	once or twice a month	once or twice half a year	once or twice a month	once or twice a month	once or twice a year	once or twice a year	once or twice a year	once or twice half a year	once or twice half a year	once or twice a year	once or twice half a year	once or twice half a year	30-34years old
female	Two-parent	Northeast	Rural	Undergraduate	disagree	disagree	disagree	disagree	disagree	absolutely disagree	not sure	agree	agree	not sure	agree	not sure	absolutely agree	agree	agree	agree	agree	absolutely agree	agree	agree	absolutely agree	absolutely agree	absolutely agree	once or twice a week	once or twice a month	once or twice a month	once or twice half a year	once or twice a week	once or twice a month	once or twice a month	once or twice a week	once or twice a year	never	once or twice a year	once or twice a year	once or twice half a year	once or twice half a year	once or twice half a year	once or twice a month	35-39years old
female	Others	East	Urban	Undergraduate	agree	agree	absolutely agree	agree	not sure	disagree	not sure	absolutely agree	absolutely agree	agree	absolutely agree	absolutely agree	absolutely agree	agree	not sure	agree	not sure	agree	absolutely agree	absolutely agree	absolutely agree	absolutely agree	agree	once or twice a week	once or twice half a year	once or twice a month	once or twice a month	once or twice a month	once or twice a year	once or twice a week	every day	once or twice a year	once or twice half a year	once or twice a year	once or twice a month	once or twice half a year	once or twice a year	once or twice half a year	once or twice a year	never
female	Two-parent	Northeast	Urban	Undergraduate	agree	absolutely agree	agree	disagree	disagree	disagree	not sure	disagree	agree	disagree	absolutely agree	absolutely agree	absolutely agree	disagree	agree	agree	agree	absolutely disagree	absolutely agree	absolutely agree	absolutely agree	agree	absolutely agree	once or twice a month	never	never	once or twice a month	once or twice a week	once or twice a month	once or twice a month	once or twice a month	once or twice half a year	once or twice half a year	never	once or twice a year	once or twice half a year	once or twice a month	never	once or twice half a year	25-29years old
male	Others	Northeast	Urban	Masters or PhD	agree	absolutely agree	agree	agree	absolutely agree	not sure	absolutely agree	agree	absolutely agree	absolutely agree	absolutely agree	not sure	not sure	not sure	disagree	absolutely disagree	absolutely disagree	agree	not sure	agree	absolutely agree	absolutely agree	not sure	once or twice a week	once or twice a month	once or twice a week	once or twice half a year	every day	once or twice a week	once or twice a month	every day	once or twice a week	every day	once or twice a week	every day	every day	once or twice a month	once or twice half a year	once or twice a year	25-29years old
female	Two-parent	Northeast	Rural	Undergraduate	agree	agree	agree	not sure	not sure	disagree	not sure	agree	not sure	agree	agree	absolutely agree	absolutely agree	agree	absolutely agree	absolutely agree	absolutely agree	absolutely agree	absolutely agree	absolutely agree	absolutely agree	absolutely agree	absolutely agree	once or twice a week	once or twice half a year	once or twice a month	once or twice a month	once or twice a week	once or twice a week	once or twice a week	once or twice a week	once or twice a month	once or twice a year	once or twice a year	once or twice half a year	once or twice a month	once or twice a month	once or twice a year	once or twice half a year	25-29years old
female	Two-parent	Northeast	Rural	Undergraduate	disagree	disagree	absolutely disagree	agree	not sure	absolutely disagree	not sure	not sure	not sure	absolutely disagree	absolutely disagree	agree	agree	not sure	not sure	not sure	not sure	agree	agree	absolutely agree	agree	absolutely agree	absolutely agree	once or twice a year	never	never	never	never	never	never	once or twice half a year	never	never	once or twice half a year	once or twice a year	never	never	never	never	never
male	Two-parent	West	Urban	Undergraduate	agree	absolutely agree	absolutely agree	absolutely agree	absolutely agree	agree	agree	absolutely agree	absolutely agree	agree	absolutely agree	not sure	agree	agree	not sure	disagree	disagree	agree	agree	agree	disagree	disagree	absolutely disagree	once or twice half a year	once or twice half a year	once or twice half a year	once or twice a year	once or twice a year	once or twice a year	once or twice a year	once or twice half a year	once or twice a year	once or twice a year	once or twice half a year	once or twice half a year	once or twice a year	never	once or twice a year	never	25-29years old
male	Two-parent	Northeast	Rural	High school or bellow	agree	agree	agree	agree	not sure	not sure	not sure	not sure	disagree	agree	agree	agree	not sure	disagree	agree	disagree	agree	agree	agree	agree	agree	agree	agree	once or twice a year	never	once or twice half a year	never	never	never	once or twice half a year	never	once or twice a month	never	once or twice a year	once or twice a year	once or twice half a year	once or twice half a year	once or twice a year	once or twice half a year	25-29years old
female	Two-parent	Northeast	Urban	High school or bellow	absolutely agree	absolutely agree	not sure	absolutely disagree	agree	absolutely disagree	absolutely disagree	not sure	absolutely agree	not sure	not sure	absolutely agree	agree	agree	absolutely disagree	not sure	disagree	absolutely disagree	agree	agree	agree	absolutely agree	not sure	never	never	never	never	never	never	never	never	never	never	never	never	never	never	once or twice a year	never	never
male	Two-parent	Northeast	Urban	Undergraduate	agree	agree	disagree	disagree	not sure	disagree	disagree	disagree	disagree	agree	disagree	agree	agree	not sure	disagree	disagree	disagree	agree	disagree	disagree	disagree	agree	not sure	once or twice a week	once or twice a week	once or twice a month	once or twice a week	once or twice a week	once or twice a month	once or twice half a year	once or twice a month	once or twice a month	once or twice half a year	once or twice a month	once or twice a year	once or twice half a year	once or twice a year	never	once or twice half a year	25-29years old
male	Others	Northeast	Urban	Undergraduate	absolutely agree	agree	not sure	agree	agree	disagree	not sure	agree	agree	not sure	agree	disagree	agree	not sure	disagree	disagree	disagree	not sure	agree	not sure	disagree	agree	disagree	once or twice half a year	once or twice a year	once or twice a year	once or twice a year	once or twice a month	once or twice half a year	once or twice a year	once or twice half a year	once or twice a year	never	once or twice a year	never	once or twice a year	never	once or twice a year	never	25-29years old
male	Two-parent	Northeast	Urban	Masters or PhD	agree	not sure	disagree	not sure	disagree	absolutely disagree	agree	agree	not sure	disagree	disagree	absolutely agree	absolutely agree	disagree	disagree	disagree	disagree	absolutely agree	absolutely agree	agree	absolutely disagree	not sure	not sure	once or twice half a year	once or twice half a year	once or twice a year	never	once or twice a month	once or twice a year	once or twice a year	once or twice half a year	once or twice half a year	once or twice half a year	once or twice a month	never	once or twice half a year	once or twice half a year	once or twice half a year	once or twice a month	never
female	Two-parent	Northeast	Rural	Undergraduate	agree	agree	disagree	agree	agree	absolutely disagree	agree	agree	disagree	not sure	agree	agree	agree	agree	disagree	agree	disagree	agree	agree	agree	disagree	absolutely agree	not sure	once or twice a week	never	once or twice a year	once or twice a month	once or twice a month	once or twice a week	every day	once or twice half a year	once or twice a year	once or twice a year	every day	once or twice half a year	once or twice a week	once or twice a month	once or twice a week	once or twice half a year	25-29years old
female	Two-parent	Northeast	Rural	Undergraduate	not sure	agree	not sure	not sure	not sure	disagree	not sure	agree	agree	not sure	agree	agree	not sure	agree	not sure	agree	agree	not sure	agree	agree	not sure	absolutely agree	agree	once or twice a month	once or twice half a year	once or twice half a year	once or twice a month	once or twice half a year	once or twice a month	once or twice a year	once or twice half a year	once or twice half a year	once or twice a year	once or twice a year	once or twice a year	once or twice half a year	once or twice a year	once or twice half a year	once or twice half a year	never
female	Two-parent	Northeast	Urban	High school or bellow	disagree	not sure	not sure	not sure	not sure	disagree	not sure	not sure	not sure	agree	agree	not sure	agree	agree	disagree	not sure	disagree	agree	agree	agree	agree	agree	not sure	once or twice a week	never	never	never	once or twice half a year	once or twice half a year	never	never	once or twice a year	once or twice a month	once or twice a week	once or twice a week	once or twice half a year	once or twice a year	once or twice a month	never	before 24 years old
female	Others	Northeast	Rural	Undergraduate	not sure	agree	disagree	agree	absolutely agree	disagree	agree	absolutely agree	absolutely agree	agree	absolutely agree	agree	absolutely agree	not sure	agree	absolutely agree	disagree	agree	disagree	absolutely disagree	absolutely agree	absolutely agree	absolutely agree	once or twice a month	once or twice half a year	never	once or twice a year	once or twice a week	once or twice a year	once or twice a year	never	once or twice a month	once or twice a month	never	once or twice a year	once or twice half a year	once or twice a year	once or twice a month	once or twice half a year	30-34years old
female	Two-parent	Northeast	Urban	Undergraduate	agree	agree	disagree	not sure	agree	agree	agree	agree	agree	not sure	disagree	disagree	agree	disagree	disagree	disagree	not sure	disagree	agree	disagree	disagree	agree	disagree	once or twice a year	never	once or twice a year	never	once or twice a year	once or twice a year	once or twice half a year	once or twice half a year	once or twice half a year	once or twice a year	once or twice a year	never	once or twice a year	once or twice a year	once or twice a year	once or twice a year	25-29years old
female	Two-parent	Northeast	Urban	Undergraduate	agree	agree	agree	agree	agree	agree	not sure	not sure	not sure	absolutely disagree	absolutely disagree	absolutely agree	absolutely agree	agree	agree	agree	agree	absolutely agree	absolutely agree	absolutely agree	agree	absolutely agree	absolutely agree	once or twice a month	once or twice a year	once or twice a year	never	once or twice a month	once or twice a month	once or twice a year	once or twice half a year	once or twice a month	once or twice half a year	once or twice a month	once or twice half a year	once or twice a month	once or twice a month	once or twice half a year	once or twice a week	never
male	Two-parent	Northeast	Urban	Undergraduate	absolutely agree	agree	absolutely agree	absolutely agree	agree	agree	agree	absolutely agree	agree	agree	absolutely agree	disagree	disagree	agree	disagree	disagree	disagree	agree	disagree	agree	disagree	disagree	absolutely disagree	once or twice a year	once or twice a year	once or twice a month	once or twice half a year	once or twice a month	once or twice a month	once or twice half a year	once or twice a year	once or twice a year	once or twice a year	once or twice half a year	once or twice a year	once or twice a year	once or twice a year	once or twice half a year	never	25-29years old
female	Two-parent	Northeast	Urban	Undergraduate	not sure	agree	not sure	absolutely agree	absolutely agree	agree	not sure	agree	not sure	agree	not sure	not sure	agree	not sure	disagree	not sure	agree	not sure	agree	absolutely agree	agree	absolutely agree	absolutely agree	once or twice half a year	once or twice half a year	once or twice half a year	once or twice a year	once or twice half a year	once or twice a week	never	once or twice a month	once or twice a month	once or twice a month	once or twice half a year	once or twice a week	once or twice half a year	once or twice a month	once or twice a month	once or twice a year	30-34years old
female	Two-parent	East	Urban	Undergraduate	absolutely agree	agree	absolutely agree	agree	absolutely agree	agree	absolutely agree	agree	absolutely agree	agree	absolutely agree	disagree	absolutely disagree	disagree	absolutely disagree	disagree	absolutely disagree	disagree	absolutely disagree	disagree	absolutely disagree	disagree	absolutely disagree	once or twice a week	once or twice a month	once or twice a week	once or twice a month	once or twice a week	once or twice a month	once or twice a week	once or twice a month	once or twice a week	once or twice a month	once or twice a week	once or twice a month	once or twice a week	once or twice a month	once or twice a week	once or twice a month	25-29years old
male	Two-parent	Northeast	Urban	Undergraduate	absolutely agree	agree	absolutely agree	absolutely agree	agree	absolutely agree	agree	agree	absolutely agree	agree	agree	disagree	disagree	absolutely disagree	disagree	absolutely disagree	disagree	disagree	absolutely disagree	disagree	absolutely disagree	disagree	absolutely disagree	every day	once or twice a week	once or twice a week	every day	once or twice a week	never	once or twice a year	once or twice a year	once or twice a week	once or twice a week	every day	once or twice a week	every day	never	once or twice a year	never	25-29years old
female	Two-parent	West	Rural	Undergraduate	disagree	agree	agree	disagree	agree	absolutely agree	absolutely agree	absolutely agree	agree	agree	disagree	absolutely agree	disagree	agree	absolutely disagree	absolutely disagree	not sure	absolutely agree	absolutely agree	absolutely agree	agree	absolutely agree	disagree	once or twice a month	once or twice a week	once or twice a month	once or twice a year	once or twice a month	once or twice half a year	once or twice a month	once or twice half a year	once or twice a month	once or twice half a year	never	never	once or twice a year	never	once or twice a year	never	30-34years old
male	Two-parent	Northeast	Rural	Undergraduate	absolutely agree	absolutely agree	absolutely agree	absolutely agree	absolutely agree	absolutely agree	not sure	disagree	absolutely agree	absolutely agree	absolutely agree	disagree	disagree	not sure	disagree	disagree	disagree	disagree	disagree	disagree	disagree	not sure	disagree	once or twice half a year	once or twice a month	once or twice a month	once or twice a month	once or twice half a year	once or twice a month	once or twice half a year	once or twice half a year	once or twice half a year	once or twice a month	once or twice half a year	once or twice a week	once or twice a month	once or twice a month	once or twice half a year	once or twice a month	25-29years old
female	Two-parent	Northeast	Urban	Masters or PhD	agree	agree	agree	not sure	agree	not sure	not sure	agree	not sure	agree	agree	agree	not sure	disagree	agree	not sure	not sure	disagree	agree	agree	not sure	agree	not sure	once or twice a week	once or twice a year	once or twice a year	never	once or twice a week	never	once or twice half a year	once or twice a month	once or twice a year	once or twice a year	once or twice a year	never	once or twice a year	once or twice half a year	once or twice a year	never	30-34years old
female	Two-parent	Northeast	Urban	Undergraduate	agree	absolutely agree	disagree	agree	agree	agree	not sure	agree	absolutely agree	agree	disagree	disagree	absolutely disagree	disagree	agree	disagree	disagree	absolutely disagree	absolutely disagree	disagree	absolutely disagree	agree	agree	every day	once or twice half a year	once or twice half a year	never	once or twice a month	once or twice a year	once or twice a year	once or twice a year	once or twice a month	never	once or twice half a year	never	never	once or twice a year	once or twice a year	once or twice a year	25-29years old
female	Two-parent	Northeast	Urban	Undergraduate	absolutely agree	absolutely agree	agree	absolutely agree	agree	not sure	absolutely agree	absolutely agree	absolutely agree	absolutely agree	absolutely agree	disagree	disagree	absolutely agree	disagree	disagree	absolutely disagree	absolutely disagree	absolutely disagree	disagree	absolutely disagree	absolutely disagree	disagree	once or twice a month	once or twice a week	once or twice half a year	once or twice half a year	once or twice half a year	once or twice half a year	once or twice a year	once or twice a year	once or twice a month	once or twice a month	once or twice half a year	once or twice a year	once or twice a year	once or twice a year	once or twice a year	once or twice a year	25-29years old
male	Two-parent	Northeast	Rural	Undergraduate	agree	agree	disagree	agree	agree	not sure	agree	not sure	agree	agree	disagree	agree	agree	not sure	disagree	not sure	not sure	agree	agree	agree	not sure	agree	not sure	once or twice a year	once or twice half a year	once or twice half a year	once or twice half a year	once or twice half a year	once or twice a year	once or twice a year	once or twice a year	once or twice a month	never	once or twice a year	once or twice a year	once or twice a month	once or twice half a year	once or twice half a year	once or twice a year	25-29years old
male	Others	Northeast	Urban	Undergraduate	agree	agree	agree	not sure	agree	not sure	agree	agree	absolutely agree	absolutely agree	absolutely agree	agree	not sure	not sure	disagree	disagree	absolutely disagree	disagree	agree	not sure	disagree	absolutely disagree	absolutely disagree	once or twice a month	once or twice half a year	once or twice half a year	once or twice a month	once or twice half a year	once or twice a month	once or twice half a year	once or twice a month	once or twice half a year	once or twice half a year	once or twice half a year	once or twice half a year	once or twice half a year	once or twice half a year	once or twice a month	once or twice half a year	30-34years old
female	Others	Northeast	Urban	Masters or PhD	agree	agree	agree	disagree	agree	disagree	disagree	disagree	agree	agree	agree	not sure	agree	agree	disagree	not sure	agree	agree	agree	agree	agree	absolutely agree	disagree	once or twice a year	once or twice a year	once or twice a year	never	once or twice a year	once or twice a year	never	once or twice half a year	once or twice a year	once or twice a year	once or twice a year	never	never	once or twice half a year	once or twice a year	once or twice half a year	30-34years old
female	Two-parent	Northeast	Rural	Undergraduate	not sure	agree	disagree	disagree	not sure	disagree	disagree	agree	agree	disagree	not sure	agree	agree	agree	not sure	agree	not sure	agree	not sure	agree	not sure	absolutely agree	not sure	once or twice half a year	once or twice a year	once or twice a year	never	once or twice a year	once or twice a year	never	once or twice a year	once or twice a year	once or twice a year	once or twice a year	never	never	never	never	never	never
female	Two-parent	Northeast	Urban	Masters or PhD	agree	agree	agree	not sure	agree	disagree	disagree	agree	absolutely agree	not sure	agree	absolutely agree	agree	agree	disagree	not sure	agree	absolutely agree	agree	agree	agree	absolutely agree	absolutely agree	once or twice a week	once or twice a week	once or twice a month	once or twice a week	once or twice half a year	once or twice a year	every day	every day	once or twice a week	once or twice a year	once or twice a year	once or twice a week	once or twice a year	once or twice half a year	once or twice a week	never	25-29years old
male	Others	Northeast	Urban	Undergraduate	agree	absolutely agree	absolutely agree	absolutely agree	not sure	agree	agree	absolutely agree	absolutely agree	agree	absolutely agree	disagree	agree	not sure	agree	agree	disagree	absolutely agree	disagree	agree	disagree	disagree	not sure	once or twice a month	once or twice a year	once or twice half a year	once or twice a month	once or twice a month	never	once or twice a month	once or twice a month	once or twice a month	once or twice a week	once or twice a month	once or twice half a year	once or twice a month	once or twice half a year	once or twice half a year	once or twice a month	30-34years old
female	Two-parent	Northeast	Urban	Undergraduate	not sure	agree	agree	not sure	disagree	disagree	not sure	agree	agree	not sure	disagree	agree	absolutely agree	agree	agree	not sure	disagree	not sure	agree	not sure	not sure	agree	agree	once or twice a week	once or twice half a year	once or twice a year	once or twice a month	once or twice a week	once or twice a year	once or twice a year	once or twice half a year	never	once or twice a year	once or twice a year	once or twice a year	never	never	once or twice a year	never	25-29years old
female	Two-parent	Northeast	Urban	Undergraduate	agree	absolutely agree	agree	disagree	absolutely agree	agree	absolutely agree	not sure	not sure	disagree	disagree	not sure	absolutely disagree	agree	disagree	disagree	disagree	agree	disagree	disagree	absolutely disagree	absolutely agree	absolutely disagree	never	never	once or twice a month	never	once or twice a month	once or twice a month	once or twice half a year	once or twice a month	never	never	once or twice half a year	never	never	never	once or twice half a year	never	25-29years old
female	Two-parent	Northeast	Urban	Undergraduate	agree	agree	disagree	not sure	disagree	disagree	not sure	agree	agree	agree	agree	agree	agree	disagree	agree	agree	not sure	agree	agree	agree	agree	agree	agree	once or twice half a year	once or twice half a year	once or twice a year	once or twice a year	once or twice half a year	once or twice half a year	once or twice a year	once or twice a month	once or twice a year	once or twice a year	once or twice half a year	once or twice a year	once or twice half a year	once or twice half a year	once or twice half a year	once or twice a year	25-29years old
female	Two-parent	Northeast	Urban	Masters or PhD	agree	agree	disagree	agree	agree	disagree	agree	agree	absolutely agree	agree	absolutely agree	agree	disagree	disagree	disagree	disagree	disagree	agree	agree	agree	disagree	disagree	disagree	once or twice a month	once or twice a month	once or twice a month	once or twice a month	once or twice half a year	once or twice a month	once or twice a month	once or twice a month	once or twice half a year	once or twice half a year	once or twice half a year	once or twice half a year	once or twice half a year	once or twice half a year	once or twice a year	never	25-29years old
female	Two-parent	Northeast	Rural	Masters or PhD	agree	absolutely agree	agree	absolutely agree	absolutely agree	not sure	agree	agree	absolutely agree	agree	agree	disagree	agree	disagree	disagree	agree	agree	not sure	agree	disagree	agree	absolutely agree	agree	once or twice a year	once or twice half a year	never	once or twice a year	once or twice a year	once or twice a year	once or twice half a year	once or twice a year	once or twice a month	once or twice half a year	once or twice a year	once or twice a year	once or twice half a year	once or twice half a year	never	once or twice a year	25-29years old
female	Two-parent	Northeast	Rural	High school or bellow	agree	agree	disagree	absolutely disagree	agree	agree	absolutely disagree	absolutely disagree	agree	disagree	absolutely disagree	agree	agree	not sure	agree	not sure	not sure	absolutely agree	agree	agree	agree	absolutely agree	agree	once or twice a year	never	once or twice half a year	once or twice half a year	once or twice a week	once or twice half a year	once or twice a month	once or twice a month	once or twice a year	once or twice a year	once or twice half a year	once or twice a month	once or twice half a year	once or twice a year	once or twice half a year	once or twice half a year	30-34years old
female	Two-parent	Northeast	Urban	High school or bellow	disagree	absolutely disagree	absolutely agree	absolutely disagree	disagree	disagree	absolutely disagree	not sure	agree	agree	absolutely agree	absolutely agree	absolutely agree	agree	agree	absolutely agree	agree	absolutely agree	absolutely agree	agree	agree	absolutely agree	agree	once or twice a month	once or twice a month	once or twice half a year	once or twice a week	every day	once or twice a month	once or twice a week	every day	once or twice a month	once or twice a week	once or twice a month	once or twice a week	every day	once or twice a month	once or twice half a year	once or twice a week	never
female	Two-parent	Northeast	Urban	Masters or PhD	disagree	not sure	absolutely disagree	agree	disagree	absolutely disagree	not sure	agree	disagree	disagree	disagree	absolutely agree	absolutely agree	agree	not sure	agree	absolutely agree	agree	absolutely agree	agree	absolutely agree	absolutely agree	agree	once or twice a month	once or twice half a year	once or twice half a year	never	once or twice a month	once or twice a month	once or twice a month	once or twice a month	once or twice a year	once or twice a year	once or twice a year	never	once or twice a year	once or twice half a year	once or twice half a year	once or twice a year	never
male	Two-parent	Northeast	Urban	Undergraduate	agree	agree	agree	agree	not sure	not sure	disagree	disagree	not sure	disagree	agree	disagree	agree	agree	not sure	agree	agree	absolutely agree	absolutely agree	not sure	agree	agree	disagree	once or twice a month	once or twice half a year	once or twice a month	once or twice a month	once or twice a week	once or twice a month	once or twice a month	once or twice half a year	once or twice half a year	once or twice half a year	once or twice half a year	once or twice half a year	once or twice half a year	once or twice a year	once or twice a year	once or twice a year	30-34years old
female	Two-parent	Northeast	Urban	High school or bellow	agree	agree	absolutely disagree	agree	not sure	agree	not sure	not sure	agree	not sure	disagree	agree	agree	not sure	disagree	not sure	not sure	disagree	agree	agree	agree	absolutely agree	absolutely agree	once or twice a week	once or twice a week	once or twice a week	once or twice a week	once or twice a week	once or twice a week	once or twice a week	once or twice a week	once or twice a week	once or twice a week	once or twice a week	once or twice a week	once or twice a week	once or twice a week	once or twice a week	once or twice a week	25-29years old
male	Two-parent	Northeast	Urban	Undergraduate	agree	agree	absolutely agree	agree	absolutely agree	disagree	agree	agree	absolutely agree	absolutely agree	agree	absolutely disagree	agree	disagree	agree	agree	absolutely agree	agree	agree	absolutely agree	agree	absolutely agree	absolutely agree	once or twice a month	once or twice a month	once or twice half a year	once or twice a month	once or twice a week	once or twice a week	once or twice a week	once or twice a month	once or twice half a year	once or twice a month	once or twice a month	once or twice a month	once or twice a month	once or twice half a year	once or twice a month	once or twice half a year	25-29years old
female	Two-parent	Northeast	Urban	Undergraduate	agree	absolutely agree	agree	absolutely agree	agree	absolutely agree	agree	absolutely agree	agree	absolutely agree	agree	absolutely disagree	disagree	absolutely disagree	disagree	absolutely disagree	disagree	absolutely disagree	disagree	absolutely disagree	disagree	absolutely disagree	disagree	once or twice a month	once or twice a week	once or twice a month	once or twice a week	once or twice a month	once or twice a week	once or twice a month	once or twice a week	once or twice a month	once or twice a week	once or twice a month	once or twice a week	once or twice a month	once or twice a week	once or twice a month	once or twice a week	25-29years old
male	Two-parent	Northeast	Rural	Undergraduate	agree	agree	absolutely agree	absolutely agree	absolutely agree	not sure	disagree	agree	not sure	agree	agree	agree	absolutely agree	agree	agree	not sure	agree	absolutely agree	absolutely agree	agree	absolutely agree	agree	agree	once or twice a year	once or twice a year	once or twice a year	once or twice a year	once or twice half a year	once or twice half a year	once or twice a year	once or twice half a year	once or twice a year	once or twice a year	once or twice a year	once or twice half a year	once or twice a year	once or twice a year	once or twice half a year	once or twice half a year	25-29years old
female	Two-parent	East	Urban	Masters or PhD	not sure	agree	agree	disagree	disagree	absolutely disagree	agree	absolutely agree	agree	absolutely disagree	absolutely disagree	agree	agree	not sure	agree	absolutely agree	absolutely agree	agree	absolutely agree	agree	absolutely agree	absolutely agree	not sure	once or twice half a year	once or twice a year	once or twice half a year	never	once or twice a month	once or twice a month	once or twice a month	once or twice a week	once or twice half a year	once or twice half a year	once or twice a year	never	once or twice a month	once or twice a month	once or twice half a year	once or twice a week	30-34years old
female	Two-parent	Northeast	Urban	Undergraduate	not sure	disagree	disagree	agree	not sure	absolutely disagree	disagree	not sure	disagree	disagree	disagree	not sure	absolutely agree	disagree	agree	agree	agree	agree	agree	not sure	disagree	agree	agree	never	once or twice a year	never	never	once or twice a month	once or twice a month	once or twice a month	once or twice half a year	once or twice a month	once or twice half a year	once or twice a year	never	once or twice a year	once or twice a year	once or twice a year	once or twice a year	25-29years old
female	Two-parent	Northeast	Urban	Masters or PhD	agree	agree	not sure	disagree	agree	not sure	agree	agree	agree	not sure	agree	agree	absolutely agree	not sure	agree	not sure	not sure	agree	absolutely agree	agree	agree	absolutely agree	agree	once or twice a month	once or twice a month	once or twice a week	once or twice a week	once or twice a month	once or twice a month	once or twice a month	once or twice half a year	once or twice a year	once or twice a month	once or twice a month	once or twice a month	once or twice a month	once or twice half a year	once or twice a month	once or twice a week	25-29years old
male	Two-parent	Central	Urban	Undergraduate	agree	absolutely agree	absolutely agree	absolutely agree	absolutely agree	absolutely agree	agree	agree	agree	agree	absolutely agree	disagree	disagree	disagree	disagree	disagree	disagree	disagree	disagree	disagree	disagree	agree	disagree	once or twice a month	once or twice a month	once or twice a week	once or twice a week	once or twice a week	once or twice a month	once or twice a month	once or twice half a year	once or twice half a year	once or twice half a year	once or twice half a year	once or twice a month	once or twice half a year	once or twice half a year	once or twice half a year	once or twice a month	25-29years old
male	Two-parent	Northeast	Urban	Undergraduate	absolutely agree	absolutely agree	agree	absolutely agree	absolutely agree	agree	absolutely agree	absolutely agree	agree	absolutely agree	absolutely agree	disagree	agree	absolutely agree	agree	disagree	absolutely disagree	absolutely agree	agree	agree	not sure	disagree	disagree	once or twice a month	once or twice half a year	once or twice a year	once or twice half a year	once or twice a year	once or twice a year	once or twice half a year	once or twice a year	once or twice half a year	once or twice a year	never	once or twice a year	never	once or twice a year	once or twice half a year	never	30-34years old
female	Two-parent	Northeast	Rural	Undergraduate	absolutely agree	agree	agree	absolutely agree	absolutely agree	absolutely disagree	absolutely agree	agree	absolutely agree	agree	absolutely agree	disagree	not sure	absolutely agree	agree	disagree	agree	not sure	not sure	agree	absolutely agree	agree	agree	once or twice a year	once or twice a week	once or twice a month	once or twice a year	never	every day	once or twice a month	once or twice half a year	once or twice a year	once or twice a year	once or twice a week	once or twice half a year	once or twice half a year	once or twice a year	never	once or twice a year	25-29years old
male	Two-parent	Northeast	Urban	Masters or PhD	absolutely agree	agree	agree	absolutely agree	agree	absolutely agree	not sure	agree	absolutely agree	absolutely agree	absolutely agree	absolutely agree	agree	absolutely agree	not sure	not sure	agree	agree	agree	absolutely agree	not sure	disagree	absolutely disagree	once or twice a month	once or twice a month	once or twice a week	once or twice half a year	once or twice a month	once or twice a month	once or twice a month	once or twice a week	once or twice a month	once or twice a month	once or twice half a year	once or twice a month	once or twice a week	once or twice a month	once or twice half a year	once or twice a year	25-29years old
female	Two-parent	Northeast	Urban	Masters or PhD	absolutely agree	agree	absolutely agree	agree	absolutely agree	agree	absolutely agree	agree	absolutely agree	absolutely agree	agree	absolutely disagree	disagree	absolutely disagree	disagree	absolutely disagree	disagree	absolutely disagree	disagree	absolutely disagree	disagree	absolutely disagree	disagree	once or twice a month	once or twice a week	once or twice half a year	once or twice half a year	once or twice a month	once or twice half a year	once or twice half a year	once or twice a month	once or twice half a year	once or twice a month	once or twice half a year	once or twice a year	once or twice a year	once or twice a year	once or twice a month	once or twice half a year	before 24 years old
female	Two-parent	Central	Urban	Undergraduate	disagree	disagree	agree	agree	disagree	disagree	agree	absolutely agree	agree	disagree	agree	agree	agree	agree	disagree	absolutely agree	agree	agree	absolutely agree	absolutely agree	disagree	absolutely agree	agree	once or twice a month	once or twice half a year	once or twice a month	never	once or twice a month	once or twice half a year	never	once or twice a week	once or twice a month	once or twice half a year	once or twice a year	once or twice half a year	once or twice a year	once or twice a month	once or twice a year	once or twice half a year	25-29years old
female	Two-parent	Northeast	Urban	Masters or PhD	absolutely agree	absolutely agree	absolutely agree	absolutely agree	agree	absolutely agree	absolutely agree	absolutely agree	agree	absolutely agree	absolutely agree	absolutely disagree	disagree	agree	absolutely disagree	disagree	absolutely disagree	agree	not sure	agree	disagree	agree	disagree	once or twice a week	once or twice a month	once or twice a month	once or twice half a year	once or twice a month	once or twice a month	once or twice half a year	once or twice a week	once or twice a month	once or twice a year	once or twice half a year	once or twice a year	once or twice a year	once or twice half a year	once or twice a year	once or twice half a year	25-29years old
male	Two-parent	Northeast	Urban	Undergraduate	agree	absolutely agree	absolutely agree	agree	agree	not sure	agree	not sure	absolutely agree	agree	absolutely agree	absolutely disagree	disagree	agree	disagree	absolutely disagree	absolutely disagree	agree	agree	agree	absolutely agree	disagree	absolutely disagree	once or twice a month	once or twice half a year	once or twice half a year	once or twice half a year	once or twice a month	once or twice a month	once or twice a month	once or twice half a year	once or twice a month	once or twice a month	once or twice a month	once or twice a month	once or twice a week	once or twice a week	once or twice a month	once or twice a year	30-34years old
female	Two-parent	Northeast	Urban	Undergraduate	agree	agree	absolutely agree	absolutely agree	agree	absolutely agree	agree	agree	absolutely agree	agree	agree	disagree	disagree	absolutely disagree	disagree	absolutely disagree	absolutely disagree	disagree	absolutely disagree	absolutely disagree	disagree	agree	disagree	every day	once or twice a week	once or twice a week	once or twice a month	every day	every day	once or twice a month	every day	once or twice a week	once or twice a week	every day	once or twice a month	once or twice a month	once or twice a month	once or twice half a year	once or twice half a year	25-29years old
male	Two-parent	Northeast	Urban	Undergraduate	absolutely agree	absolutely agree	agree	agree	agree	agree	agree	agree	agree	not sure	not sure	not sure	agree	agree	agree	agree	agree	agree	agree	agree	agree	agree	agree	once or twice a year	once or twice a year	once or twice a year	once or twice a year	never	once or twice a year	once or twice a year	once or twice a year	once or twice a year	once or twice a year	once or twice half a year	once or twice a year	once or twice half a year	once or twice half a year	once or twice a year	once or twice a year	never
female	Two-parent	Northeast	Urban	Undergraduate	agree	absolutely agree	agree	agree	absolutely agree	not sure	agree	absolutely agree	absolutely agree	agree	absolutely agree	absolutely disagree	disagree	disagree	absolutely disagree	disagree	absolutely disagree	absolutely disagree	disagree	disagree	absolutely disagree	disagree	absolutely disagree	once or twice a month	once or twice half a year	once or twice a week	once or twice a week	every day	once or twice a week	once or twice a month	once or twice a month	once or twice a week	every day	once or twice a week	once or twice a week	once or twice a month	once or twice a week	once or twice a month	once or twice a month	25-29years old
male	Two-parent	Northeast	Urban	Undergraduate	absolutely agree	absolutely agree	agree	agree	absolutely agree	agree	absolutely agree	agree	agree	agree	absolutely agree	absolutely disagree	disagree	disagree	absolutely disagree	absolutely disagree	disagree	disagree	disagree	absolutely disagree	disagree	agree	absolutely disagree	once or twice a month	once or twice a month	once or twice half a year	once or twice half a year	once or twice a month	once or twice a year	never	once or twice half a year	once or twice a month	once or twice a month	once or twice a year	once or twice a year	once or twice half a year	once or twice a year	once or twice half a year	never	25-29years old
female	Two-parent	Northeast	Urban	Undergraduate	agree	agree	absolutely agree	agree	agree	absolutely agree	agree	absolutely agree	agree	agree	absolutely agree	disagree	agree	disagree	disagree	absolutely disagree	disagree	absolutely agree	agree	absolutely agree	agree	agree	absolutely agree	once or twice a year	once or twice half a year	once or twice a year	never	once or twice half a year	once or twice half a year	never	once or twice a year	once or twice a month	once or twice a year	once or twice a week	once or twice a year	once or twice a month	once or twice a year	once or twice a week	once or twice half a year	30-34years old
female	Two-parent	Northeast	Urban	Undergraduate	not sure	agree	agree	not sure	not sure	disagree	not sure	agree	disagree	agree	agree	agree	absolutely agree	agree	agree	agree	agree	not sure	agree	not sure	not sure	absolutely agree	agree	once or twice a week	once or twice a week	once or twice a month	once or twice a week	once or twice a month	once or twice a week	once or twice a week	once or twice a week	once or twice a month	once or twice a month	once or twice a month	once or twice a week	once or twice a week	once or twice half a year	once or twice half a year	once or twice half a year	25-29years old
male	Two-parent	Northeast	Urban	Undergraduate	agree	absolutely agree	agree	agree	absolutely agree	agree	not sure	disagree	agree	agree	absolutely agree	disagree	disagree	absolutely disagree	absolutely disagree	disagree	disagree	agree	disagree	disagree	absolutely disagree	not sure	disagree	once or twice a year	once or twice half a year	once or twice a year	once or twice half a year	once or twice a year	never	once or twice a month	once or twice a year	once or twice a year	once or twice half a year	once or twice a year	once or twice a month	once or twice a year	never	once or twice a year	once or twice a year	25-29years old
male	Two-parent	East	Rural	Masters or PhD	absolutely agree	absolutely agree	absolutely agree	absolutely agree	absolutely agree	not sure	absolutely agree	absolutely agree	absolutely agree	agree	absolutely agree	disagree	disagree	absolutely disagree	absolutely disagree	absolutely agree	absolutely agree	absolutely agree	not sure	disagree	absolutely disagree	absolutely disagree	absolutely disagree	once or twice half a year	once or twice half a year	once or twice a month	once or twice a month	never	once or twice half a year	once or twice half a year	once or twice half a year	once or twice a month	once or twice a month	never	once or twice a week	once or twice a year	never	never	once or twice half a year	30-34years old
male	Two-parent	East	Urban	Undergraduate	absolutely agree	absolutely agree	agree	absolutely agree	agree	not sure	not sure	not sure	agree	agree	agree	disagree	not sure	absolutely disagree	disagree	disagree	disagree	not sure	not sure	disagree	absolutely disagree	not sure	disagree	once or twice half a year	once or twice half a year	once or twice a year	once or twice half a year	once or twice half a year	once or twice half a year	once or twice a month	once or twice a month	once or twice half a year	once or twice half a year	once or twice a year	once or twice half a year	once or twice half a year	once or twice half a year	once or twice a year	once or twice a year	25-29years old
male	Others	Northeast	Urban	Undergraduate	not sure	absolutely agree	agree	absolutely agree	agree	absolutely disagree	not sure	not sure	not sure	agree	not sure	agree	agree	agree	disagree	agree	agree	absolutely agree	agree	absolutely agree	agree	agree	disagree	once or twice a year	once or twice a year	once or twice a year	once or twice a year	once or twice a year	once or twice a year	once or twice a year	once or twice a year	once or twice a year	once or twice a year	once or twice half a year	once or twice half a year	once or twice half a year	once or twice half a year	once or twice half a year	once or twice half a year	25-29years old
female	Two-parent	Northeast	Urban	Masters or PhD	not sure	agree	not sure	agree	agree	disagree	not sure	agree	agree	agree	agree	not sure	not sure	not sure	disagree	not sure	not sure	agree	agree	agree	not sure	agree	not sure	once or twice a month	once or twice a year	once or twice half a year	never	once or twice half a year	once or twice a month	once or twice a month	once or twice half a year	once or twice a year	once or twice a year	once or twice a year	once or twice a month	once or twice a year	once or twice a year	once or twice a month	once or twice a year	25-29years old
female	Two-parent	Northeast	Urban	Undergraduate	agree	agree	disagree	agree	absolutely agree	disagree	agree	agree	agree	disagree	disagree	disagree	disagree	disagree	disagree	disagree	disagree	agree	agree	agree	disagree	agree	disagree	never	never	never	never	never	never	never	once or twice a month	once or twice a month	never	once or twice a week	once or twice a month	never	never	once or twice half a year	once or twice half a year	before 24 years old
female	Others	Northeast	Urban	Masters or PhD	agree	agree	disagree	agree	agree	not sure	not sure	agree	agree	agree	agree	disagree	absolutely disagree	disagree	absolutely disagree	absolutely disagree	absolutely disagree	absolutely disagree	agree	agree	disagree	agree	absolutely disagree	once or twice a year	once or twice a year	once or twice a year	once or twice a year	once or twice a month	once or twice a year	once or twice half a year	once or twice a month	once or twice half a year	once or twice half a year	once or twice a year	once or twice a year	once or twice half a year	once or twice half a year	once or twice a year	once or twice a year	25-29years old
female	Two-parent	Central	Rural	Masters or PhD	disagree	disagree	disagree	disagree	absolutely disagree	disagree	absolutely disagree	absolutely disagree	absolutely disagree	disagree	disagree	agree	absolutely agree	agree	disagree	agree	agree	agree	absolutely agree	agree	agree	absolutely agree	absolutely agree	once or twice a month	once or twice a month	once or twice half a year	once or twice a year	once or twice half a year	once or twice a month	once or twice half a year	once or twice a month	once or twice half a year	once or twice half a year	once or twice half a year	once or twice a year	once or twice a year	once or twice half a year	once or twice half a year	once or twice a month	never
female	Two-parent	Central	Urban	Undergraduate	agree	agree	agree	not sure	agree	not sure	not sure	not sure	agree	not sure	agree	not sure	not sure	disagree	disagree	disagree	disagree	not sure	not sure	not sure	disagree	absolutely agree	not sure	once or twice a year	never	never	never	never	never	never	once or twice a year	once or twice a year	once or twice a year	never	once or twice a year	once or twice a year	never	once or twice a year	once or twice a year	30-34years old
male	Two-parent	Central	Urban	High school or bellow	agree	agree	agree	agree	agree	agree	agree	agree	agree	agree	agree	disagree	agree	agree	disagree	disagree	disagree	disagree	disagree	not sure	disagree	disagree	not sure	once or twice a month	once or twice a month	once or twice a month	once or twice half a year	once or twice half a year	once or twice a month	once or twice a year	never	once or twice a year	once or twice a year	once or twice a year	once or twice a year	never	once or twice half a year	never	never	25-29years old
female	Two-parent	Central	Urban	Undergraduate	agree	agree	agree	not sure	agree	agree	agree	agree	agree	agree	agree	absolutely agree	agree	not sure	not sure	agree	agree	absolutely agree	absolutely agree	agree	agree	absolutely agree	agree	once or twice a year	once or twice a year	once or twice half a year	once or twice half a year	once or twice a week	once or twice a month	once or twice a week	once or twice a week	once or twice half a year	once or twice a week	once or twice a year	once or twice a week	once or twice half a year	once or twice half a year	once or twice half a year	once or twice a year	25-29years old
female	Others	West	Urban	Undergraduate	agree	agree	absolutely disagree	agree	disagree	disagree	absolutely agree	agree	absolutely agree	agree	agree	agree	absolutely agree	absolutely disagree	absolutely disagree	disagree	absolutely disagree	agree	absolutely agree	agree	agree	absolutely agree	disagree	once or twice a week	once or twice a month	once or twice a month	once or twice half a year	once or twice half a year	once or twice a week	once or twice half a year	once or twice a month	once or twice a week	once or twice a year	once or twice a year	never	once or twice a year	once or twice a month	once or twice a year	once or twice a month	25-29years old
female	Two-parent	Central	Urban	Undergraduate	agree	absolutely agree	absolutely agree	not sure	agree	agree	not sure	agree	agree	absolutely agree	agree	disagree	agree	agree	disagree	not sure	agree	absolutely agree	agree	agree	agree	agree	not sure	once or twice a month	once or twice half a year	once or twice a week	once or twice a week	once or twice a month	once or twice a month	once or twice half a year	once or twice a week	once or twice a month	once or twice a month	once or twice a week	once or twice half a year	once or twice a week	once or twice a month	once or twice a month	once or twice a week	25-29years old
female	Others	East	Urban	Undergraduate	agree	absolutely agree	not sure	disagree	not sure	disagree	agree	agree	absolutely agree	not sure	agree	absolutely disagree	disagree	disagree	not sure	absolutely disagree	disagree	agree	agree	absolutely agree	disagree	agree	not sure	once or twice a month	once or twice half a year	once or twice a month	once or twice a year	once or twice half a year	once or twice a month	once or twice a year	once or twice half a year	once or twice a week	every day	once or twice a month	once or twice a month	once or twice half a year	once or twice a week	once or twice a month	once or twice a month	25-29years old
male	Two-parent	East	Rural	Undergraduate	agree	agree	absolutely agree	agree	agree	not sure	agree	agree	agree	agree	agree	not sure	agree	disagree	not sure	disagree	disagree	agree	agree	agree	not sure	agree	absolutely disagree	once or twice a month	once or twice half a year	once or twice half a year	once or twice half a year	once or twice half a year	once or twice a month	once or twice half a year	once or twice half a year	once or twice a month	once or twice half a year	once or twice half a year	once or twice half a year	once or twice half a year	once or twice half a year	once or twice half a year	once or twice half a year	30-34years old
male	Two-parent	East	Urban	Undergraduate	agree	agree	agree	agree	agree	not sure	agree	agree	not sure	agree	agree	agree	not sure	disagree	disagree	disagree	disagree	agree	agree	agree	agree	agree	agree	once or twice a month	once or twice a year	once or twice half a year	once or twice a year	once or twice a year	once or twice a year	once or twice a year	once or twice a year	once or twice half a year	once or twice half a year	once or twice half a year	once or twice a year	once or twice half a year	once or twice half a year	once or twice half a year	once or twice half a year	30-34years old
female	Two-parent	Central	Urban	Masters or PhD	absolutely disagree	disagree	disagree	not sure	not sure	agree	disagree	agree	not sure	disagree	agree	absolutely agree	agree	absolutely agree	disagree	agree	absolutely agree	agree	not sure	agree	agree	absolutely agree	agree	once or twice a week	every day	once or twice a week	once or twice a month	every day	every day	once or twice a month	once or twice a week	once or twice a month	once or twice half a year	once or twice a year	once or twice a year	never	once or twice a year	once or twice half a year	never	30-34years old
male	Others	Central	Urban	Undergraduate	disagree	disagree	disagree	not sure	disagree	disagree	absolutely disagree	absolutely disagree	agree	disagree	agree	agree	agree	agree	not sure	not sure	not sure	absolutely agree	agree	agree	not sure	disagree	agree	never	never	never	never	never	never	never	never	once or twice a week	once or twice a week	once or twice a week	once or twice a week	never	never	never	never	never
female	Two-parent	East	Rural	Masters or PhD	not sure	agree	not sure	agree	agree	not sure	not sure	agree	agree	agree	agree	disagree	agree	agree	disagree	not sure	not sure	agree	agree	agree	disagree	agree	not sure	once or twice a month	once or twice half a year	once or twice a month	once or twice half a year	once or twice a week	once or twice a week	once or twice a week	once or twice a week	once or twice a month	once or twice a week	once or twice a month	once or twice half a year	once or twice half a year	once or twice half a year	once or twice a year	once or twice a month	25-29years old
male	Two-parent	West	Rural	Undergraduate	agree	agree	absolutely agree	agree	absolutely agree	not sure	not sure	agree	agree	agree	agree	agree	agree	disagree	agree	agree	absolutely agree	absolutely agree	absolutely agree	agree	absolutely agree	absolutely agree	agree	once or twice a month	once or twice half a year	once or twice a month	once or twice a week	once or twice half a year	once or twice a month	once or twice a month	once or twice a month	once or twice half a year	once or twice a year	once or twice a month	once or twice a month	once or twice a month	once or twice half a year	once or twice half a year	once or twice a year	30-34years old
female	Two-parent	East	Rural	Undergraduate	agree	absolutely agree	agree	absolutely agree	absolutely agree	agree	agree	absolutely agree	absolutely agree	agree	agree	disagree	absolutely agree	agree	disagree	absolutely disagree	disagree	absolutely agree	agree	absolutely agree	disagree	absolutely agree	agree	once or twice a month	once or twice half a year	once or twice a year	never	once or twice a month	once or twice half a year	once or twice a year	once or twice a month	once or twice a week	once or twice a year	never	once or twice a year	never	once or twice a year	once or twice a year	never	30-34years old
female	Two-parent	West	Urban	Undergraduate	not sure	not sure	agree	disagree	disagree	disagree	not sure	agree	agree	not sure	agree	absolutely agree	absolutely agree	not sure	not sure	agree	agree	disagree	disagree	agree	agree	absolutely agree	agree	never	never	never	once or twice a year	once or twice half a year	once or twice a year	once or twice a year	once or twice half a year	once or twice half a year	once or twice half a year	once or twice a year	never	once or twice a month	once or twice half a year	once or twice half a year	once or twice half a year	never
male	Others	West	Urban	Undergraduate	disagree	disagree	absolutely disagree	disagree	disagree	disagree	absolutely disagree	disagree	disagree	disagree	disagree	absolutely agree	agree	agree	absolutely agree	absolutely agree	agree	absolutely agree	agree	agree	absolutely agree	agree	agree	once or twice a year	once or twice half a year	once or twice a year	once or twice a year	once or twice a month	once or twice a week	once or twice a week	once or twice half a year	once or twice a year	once or twice a year	once or twice half a year	once or twice a year	once or twice a week	every day	once or twice a month	once or twice half a year	30-34years old
male	Two-parent	East	Urban	Undergraduate	agree	absolutely agree	agree	agree	absolutely agree	agree	absolutely agree	agree	absolutely agree	agree	agree	disagree	absolutely disagree	disagree	disagree	absolutely disagree	disagree	disagree	absolutely disagree	disagree	not sure	disagree	disagree	once or twice half a year	once or twice a year	once or twice half a year	once or twice a month	once or twice half a year	once or twice a year	once or twice half a year	once or twice a month	once or twice half a year	once or twice half a year	once or twice a year	once or twice half a year	once or twice half a year	once or twice a year	once or twice a year	once or twice half a year	25-29years old
male	Two-parent	East	Rural	Undergraduate	agree	absolutely agree	agree	absolutely agree	agree	absolutely agree	agree	absolutely agree	agree	absolutely agree	agree	disagree	disagree	absolutely disagree	disagree	disagree	disagree	absolutely disagree	disagree	disagree	absolutely disagree	disagree	disagree	once or twice a year	once or twice half a year	once or twice a year	once or twice half a year	once or twice a year	once or twice a year	once or twice a year	once or twice half a year	once or twice a month	once or twice half a year	once or twice a month	once or twice a year	once or twice a year	once or twice half a year	once or twice a year	once or twice a year	25-29years old
female	Two-parent	East	Urban	Undergraduate	agree	agree	absolutely agree	agree	agree	agree	agree	absolutely agree	agree	agree	absolutely agree	disagree	absolutely disagree	absolutely disagree	disagree	disagree	absolutely disagree	disagree	disagree	disagree	absolutely disagree	absolutely disagree	disagree	once or twice half a year	once or twice half a year	once or twice a year	once or twice a month	once or twice half a year	once or twice half a year	once or twice a year	once or twice a year	once or twice half a year	once or twice half a year	once or twice a year	once or twice half a year	once or twice half a year	once or twice half a year	once or twice a year	once or twice half a year	25-29years old
female	Two-parent	West	Rural	Undergraduate	agree	agree	disagree	agree	absolutely agree	agree	absolutely disagree	disagree	disagree	agree	agree	absolutely agree	agree	disagree	agree	absolutely agree	not sure	agree	absolutely agree	agree	agree	absolutely agree	not sure	once or twice a week	once or twice half a year	once or twice a year	once or twice a week	every day	every day	once or twice a week	every day	once or twice a week	once or twice a month	once or twice a month	once or twice a month	once or twice a month	once or twice a week	every day	once or twice a month	25-29years old
female	Two-parent	East	Urban	Undergraduate	agree	absolutely agree	agree	absolutely agree	agree	absolutely agree	agree	absolutely agree	agree	not sure	absolutely agree	absolutely disagree	disagree	disagree	absolutely disagree	disagree	disagree	disagree	disagree	absolutely disagree	disagree	absolutely disagree	disagree	once or twice half a year	once or twice a year	once or twice a month	once or twice half a year	once or twice a year	once or twice half a year	once or twice a year	once or twice half a year	once or twice a year	once or twice half a year	once or twice half a year	once or twice a year	once or twice half a year	once or twice a year	once or twice half a year	once or twice half a year	25-29years old
male	Two-parent	Central	Urban	Undergraduate	agree	absolutely agree	absolutely agree	agree	absolutely agree	absolutely agree	absolutely agree	agree	agree	absolutely agree	agree	absolutely disagree	disagree	disagree	absolutely disagree	absolutely disagree	disagree	agree	absolutely agree	absolutely agree	agree	agree	absolutely agree	once or twice a week	once or twice a month	once or twice a month	once or twice half a year	once or twice a month	once or twice half a year	once or twice a week	once or twice a month	once or twice a month	once or twice a week	once or twice a week	once or twice half a year	once or twice a month	once or twice a year	once or twice half a year	once or twice half a year	30-34years old
female	Two-parent	East	Rural	Undergraduate	agree	absolutely agree	agree	agree	absolutely agree	agree	agree	absolutely agree	agree	agree	agree	disagree	not sure	disagree	absolutely disagree	disagree	disagree	disagree	absolutely disagree	disagree	disagree	absolutely disagree	disagree	once or twice half a year	once or twice a year	once or twice half a year	once or twice half a year	once or twice a year	once or twice half a year	once or twice a month	once or twice half a year	once or twice half a year	once or twice a year	once or twice a month	once or twice half a year	once or twice half a year	once or twice half a year	once or twice half a year	once or twice half a year	25-29years old
female	Two-parent	East	Urban	Undergraduate	agree	absolutely agree	agree	absolutely agree	agree	absolutely agree	agree	agree	absolutely agree	agree	agree	disagree	absolutely disagree	disagree	disagree	disagree	absolutely disagree	disagree	absolutely disagree	absolutely disagree	disagree	absolutely disagree	disagree	once or twice half a year	once or twice a year	once or twice half a year	once or twice a month	once or twice a year	once or twice half a year	once or twice a year	once or twice half a year	once or twice half a year	once or twice half a year	once or twice a year	once or twice half a year	once or twice half a year	once or twice a year	once or twice a year	once or twice half a year	25-29years old
female	Two-parent	East	Urban	Undergraduate	agree	absolutely agree	agree	agree	absolutely agree	agree	agree	absolutely agree	agree	agree	absolutely agree	disagree	absolutely disagree	disagree	disagree	absolutely disagree	disagree	disagree	absolutely disagree	disagree	disagree	disagree	absolutely disagree	once or twice a year	once or twice half a year	once or twice a year	once or twice a month	once or twice half a year	once or twice a year	once or twice half a year	once or twice half a year	once or twice a year	once or twice half a year	once or twice a year	once or twice half a year	once or twice half a year	once or twice a year	once or twice half a year	once or twice half a year	25-29years old
female	Two-parent	East	Urban	High school or bellow	agree	agree	agree	agree	agree	disagree	not sure	agree	not sure	agree	agree	absolutely agree	absolutely agree	agree	agree	absolutely agree	not sure	agree	agree	absolutely agree	not sure	absolutely agree	agree	once or twice half a year	once or twice a year	once or twice half a year	once or twice a year	once or twice a week	once or twice a week	once or twice a month	every day	once or twice a month	once or twice half a year	once or twice half a year	once or twice a year	once or twice half a year	once or twice half a year	once or twice a month	once or twice a week	25-29years old
male	Two-parent	Central	Urban	Undergraduate	not sure	agree	agree	not sure	not sure	not sure	disagree	disagree	agree	disagree	agree	agree	absolutely agree	agree	disagree	disagree	disagree	absolutely agree	absolutely agree	agree	agree	agree	agree	once or twice a week	once or twice a month	once or twice a month	once or twice a month	once or twice a week	once or twice a week	once or twice a week	once or twice a week	once or twice a month	once or twice a month	once or twice a month	once or twice a month	once or twice a month	once or twice a month	once or twice a month	once or twice a month	30-34years old
female	Two-parent	East	Rural	High school or bellow	agree	absolutely agree	agree	disagree	absolutely agree	not sure	absolutely disagree	absolutely agree	agree	agree	absolutely agree	disagree	absolutely agree	agree	agree	disagree	not sure	absolutely agree	agree	absolutely agree	not sure	agree	absolutely agree	once or twice a month	once or twice a month	once or twice half a year	once or twice a year	once or twice half a year	once or twice a month	once or twice a week	once or twice half a year	once or twice a month	once or twice a week	once or twice a week	once or twice a month	once or twice a week	once or twice half a year	once or twice a month	once or twice a year	before 24 years old
male	Two-parent	Central	Urban	Undergraduate	agree	absolutely agree	absolutely agree	agree	absolutely agree	agree	absolutely agree	absolutely agree	agree	agree	absolutely agree	disagree	absolutely disagree	agree	absolutely disagree	disagree	absolutely disagree	disagree	disagree	absolutely disagree	disagree	disagree	absolutely disagree	every day	every day	every day	once or twice a week	once or twice a week	once or twice a month	never	once or twice a year	once or twice a week	once or twice a month	every day	once or twice a week	once or twice a week	once or twice half a year	once or twice a month	once or twice half a year	25-29years old
male	Two-parent	Central	Urban	Undergraduate	disagree	absolutely disagree	absolutely disagree	disagree	absolutely disagree	disagree	disagree	absolutely disagree	disagree	disagree	absolutely disagree	absolutely agree	agree	absolutely agree	agree	absolutely agree	agree	agree	absolutely agree	agree	absolutely agree	absolutely agree	agree	once or twice half a year	once or twice a year	once or twice a month	once or twice half a year	once or twice a year	once or twice half a year	once or twice a month	once or twice half a year	once or twice a week	once or twice a month	once or twice a week	every day	once or twice a week	every day	once or twice a month	once or twice a week	never
female	Two-parent	Central	Rural	Undergraduate	disagree	absolutely disagree	disagree	absolutely disagree	disagree	absolutely disagree	disagree	absolutely disagree	absolutely disagree	disagree	absolutely disagree	absolutely agree	agree	agree	absolutely agree	agree	absolutely agree	agree	absolutely agree	agree	absolutely agree	absolutely agree	absolutely agree	once or twice a month	once or twice half a year	once or twice half a year	once or twice a month	once or twice a year	once or twice half a year	once or twice half a year	once or twice a year	once or twice half a year	once or twice half a year	once or twice half a year	once or twice a year	once or twice half a year	once or twice a year	once or twice a year	once or twice a month	30-34years old
male	Two-parent	East	Rural	Undergraduate	not sure	agree	not sure	agree	agree	agree	not sure	agree	agree	not sure	agree	disagree	disagree	not sure	disagree	disagree	disagree	disagree	disagree	disagree	not sure	not sure	agree	never	never	never	never	never	never	never	never	never	never	never	never	never	never	never	once or twice a year	30-34years old
female	Two-parent	Central	Urban	Undergraduate	agree	agree	absolutely agree	agree	absolutely agree	disagree	agree	agree	absolutely agree	not sure	agree	absolutely agree	absolutely agree	agree	disagree	not sure	not sure	agree	agree	agree	absolutely agree	absolutely agree	absolutely agree	once or twice half a year	once or twice half a year	once or twice half a year	once or twice a year	once or twice a month	once or twice half a year	once or twice half a year	once or twice a month	once or twice half a year	once or twice a year	once or twice a year	once or twice half a year	once or twice half a year	once or twice a year	once or twice half a year	once or twice a year	25-29years old
female	Two-parent	Central	Rural	High school or bellow	agree	agree	agree	agree	agree	absolutely disagree	agree	agree	disagree	agree	agree	agree	absolutely agree	agree	disagree	absolutely agree	absolutely agree	agree	disagree	disagree	disagree	absolutely agree	absolutely agree	once or twice a year	once or twice a year	once or twice a year	never	once or twice half a year	once or twice half a year	never	once or twice a year	once or twice a year	once or twice a year	never	once or twice a month	never	once or twice half a year	never	once or twice a month	never
male	Two-parent	Central	Urban	Undergraduate	absolutely agree	agree	agree	absolutely agree	not sure	disagree	agree	agree	not sure	disagree	absolutely agree	not sure	disagree	disagree	absolutely disagree	not sure	disagree	not sure	absolutely disagree	disagree	disagree	agree	disagree	once or twice half a year	once or twice half a year	once or twice a year	once or twice half a year	once or twice half a year	once or twice half a year	once or twice half a year	once or twice a month	once or twice a year	once or twice a year	never	never	once or twice a year	once or twice half a year	never	never	25-29years old
male	Two-parent	East	Urban	Undergraduate	absolutely agree	absolutely agree	agree	absolutely agree	absolutely agree	disagree	agree	agree	not sure	agree	agree	disagree	disagree	not sure	absolutely disagree	not sure	not sure	disagree	disagree	absolutely disagree	absolutely disagree	disagree	disagree	once or twice half a year	once or twice a month	once or twice a year	once or twice half a year	once or twice half a year	never	once or twice a year	once or twice a year	once or twice a month	once or twice a month	once or twice a year	once or twice a month	once or twice half a year	once or twice a year	once or twice a year	never	25-29years old
female	Two-parent	East	Rural	Undergraduate	agree	absolutely agree	disagree	agree	absolutely agree	disagree	agree	absolutely agree	agree	absolutely agree	agree	disagree	agree	agree	disagree	absolutely disagree	disagree	absolutely disagree	disagree	disagree	absolutely disagree	agree	disagree	once or twice a week	once or twice half a year	once or twice a week	once or twice a month	every day	once or twice a week	once or twice a month	once or twice half a year	once or twice a week	once or twice a month	once or twice half a year	once or twice a month	once or twice a week	once or twice a month	once or twice a year	once or twice a week	25-29years old
female	Two-parent	Central	Urban	Undergraduate	agree	absolutely agree	agree	agree	absolutely agree	disagree	agree	absolutely agree	agree	agree	absolutely agree	absolutely disagree	agree	agree	disagree	absolutely disagree	disagree	agree	agree	agree	disagree	agree	disagree	once or twice a month	once or twice a month	once or twice a week	once or twice half a year	once or twice a week	once or twice half a year	once or twice a week	once or twice a month	once or twice a month	once or twice half a year	once or twice half a year	once or twice a year	once or twice a month	never	once or twice a week	once or twice half a year	25-29years old
male	Two-parent	Northeast	Urban	Undergraduate	absolutely agree	absolutely agree	agree	agree	absolutely agree	agree	disagree	agree	disagree	agree	agree	disagree	agree	disagree	absolutely disagree	disagree	disagree	agree	agree	agree	disagree	agree	disagree	once or twice half a year	once or twice a year	once or twice a month	never	once or twice a year	once or twice half a year	once or twice half a year	once or twice a month	once or twice half a year	once or twice a year	never	once or twice a year	once or twice a year	once or twice a year	once or twice half a year	once or twice a year	25-29years old
male	Others	Central	Urban	Undergraduate	agree	absolutely agree	not sure	agree	agree	disagree	not sure	agree	agree	absolutely agree	agree	absolutely disagree	disagree	agree	disagree	not sure	disagree	agree	agree	absolutely agree	disagree	agree	not sure	once or twice a week	once or twice half a year	once or twice a month	once or twice a month	once or twice a week	once or twice a week	once or twice a month	once or twice a week	once or twice a month	once or twice half a year	once or twice half a year	once or twice a year	once or twice a year	once or twice a year	once or twice half a year	once or twice a week	25-29years old
male	Two-parent	Central	Urban	Undergraduate	absolutely agree	absolutely agree	agree	agree	absolutely agree	agree	absolutely agree	absolutely agree	agree	absolutely agree	agree	disagree	disagree	absolutely disagree	disagree	disagree	absolutely disagree	disagree	disagree	absolutely disagree	disagree	absolutely disagree	disagree	once or twice a week	once or twice a week	every day	once or twice a week	once or twice a year	once or twice a year	once or twice half a year	never	once or twice a week	once or twice a year	every day	once or twice a week	once or twice a year	once or twice a year	once or twice half a year	never	25-29years old
male	Two-parent	Central	Urban	Undergraduate	agree	not sure	agree	disagree	absolutely agree	absolutely disagree	agree	agree	absolutely agree	absolutely disagree	disagree	agree	absolutely agree	disagree	agree	not sure	disagree	absolutely agree	agree	disagree	absolutely disagree	agree	absolutely agree	once or twice half a year	once or twice a month	once or twice a year	once or twice half a year	once or twice half a year	once or twice a month	once or twice a year	once or twice half a year	once or twice a year	once or twice half a year	never	once or twice a year	once or twice a year	once or twice half a year	once or twice a month	once or twice half a year	25-29years old
female	Two-parent	East	Rural	Undergraduate	absolutely agree	agree	not sure	agree	agree	absolutely agree	agree	agree	agree	agree	agree	not sure	agree	not sure	agree	not sure	agree	agree	agree	agree	disagree	not sure	agree	once or twice a week	once or twice a month	once or twice a month	once or twice a week	every day	once or twice a week	once or twice a month	once or twice a week	once or twice a week	once or twice a month	once or twice a month	once or twice half a year	once or twice a month	once or twice a month	once or twice half a year	once or twice a year	25-29years old
male	Two-parent	East	Urban	Undergraduate	agree	absolutely agree	agree	agree	absolutely agree	disagree	agree	agree	absolutely agree	agree	agree	disagree	disagree	not sure	absolutely disagree	absolutely disagree	absolutely disagree	agree	absolutely agree	agree	disagree	not sure	absolutely disagree	once or twice a month	once or twice a month	once or twice a week	once or twice a year	once or twice a week	once or twice a year	once or twice a week	never	once or twice a month	once or twice a month	once or twice half a year	once or twice a month	once or twice half a year	once or twice a year	once or twice a month	once or twice a month	25-29years old
female	Two-parent	Central	Rural	Undergraduate	agree	agree	agree	not sure	not sure	not sure	not sure	agree	agree	not sure	agree	not sure	agree	not sure	disagree	disagree	disagree	not sure	not sure	agree	not sure	agree	agree	once or twice half a year	once or twice half a year	once or twice half a year	never	once or twice half a year	once or twice a year	once or twice a year	once or twice a month	once or twice half a year	once or twice half a year	once or twice a year	never	never	once or twice a year	never	once or twice a year	25-29years old
female	Two-parent	East	Urban	Undergraduate	disagree	agree	agree	agree	absolutely agree	not sure	agree	absolutely agree	not sure	agree	absolutely agree	absolutely agree	agree	agree	not sure	agree	agree	absolutely agree	absolutely agree	absolutely agree	agree	absolutely agree	absolutely agree	once or twice a year	once or twice a year	never	once or twice a year	once or twice half a year	once or twice a year	once or twice half a year	once or twice half a year	once or twice a year	once or twice a year	never	once or twice half a year	once or twice half a year	never	once or twice a year	once or twice half a year	25-29years old
female	Two-parent	West	Rural	Undergraduate	not sure	agree	agree	absolutely agree	agree	disagree	not sure	agree	absolutely agree	not sure	agree	agree	not sure	agree	not sure	not sure	disagree	agree	absolutely agree	agree	disagree	agree	agree	once or twice half a year	once or twice a month	once or twice a year	once or twice a year	once or twice a month	once or twice half a year	once or twice a year	once or twice a year	once or twice a month	once or twice half a year	once or twice a week	once or twice half a year	once or twice a month	once or twice a year	once or twice a year	once or twice half a year	25-29years old
male	Two-parent	East	Urban	Undergraduate	agree	absolutely agree	agree	agree	absolutely agree	not sure	agree	absolutely agree	disagree	absolutely agree	absolutely agree	disagree	agree	agree	disagree	absolutely disagree	disagree	absolutely agree	agree	agree	disagree	agree	absolutely disagree	once or twice half a year	once or twice a month	once or twice half a year	once or twice a week	once or twice a year	once or twice a year	once or twice a week	once or twice a year	once or twice half a year	once or twice a month	once or twice a month	once or twice a week	once or twice a year	once or twice half a year	once or twice a month	once or twice a year	25-29years old
female	Two-parent	East	Urban	Undergraduate	agree	agree	absolutely agree	absolutely agree	absolutely agree	agree	disagree	disagree	absolutely disagree	disagree	agree	absolutely agree	absolutely agree	absolutely agree	absolutely agree	absolutely agree	absolutely agree	not sure	absolutely agree	agree	absolutely agree	absolutely agree	agree	once or twice a week	once or twice a week	once or twice half a year	once or twice a week	every day	once or twice a week	once or twice a month	once or twice a month	once or twice half a year	once or twice a month	once or twice a year	once or twice a month	once or twice a week	once or twice a week	once or twice a year	once or twice a month	never
male	Two-parent	East	Urban	Undergraduate	absolutely agree	agree	absolutely agree	agree	agree	not sure	agree	agree	absolutely agree	agree	absolutely agree	disagree	disagree	absolutely disagree	disagree	disagree	absolutely disagree	disagree	disagree	absolutely disagree	disagree	disagree	absolutely disagree	once or twice half a year	once or twice a year	once or twice half a year	once or twice a year	once or twice half a year	once or twice a year	once or twice a year	once or twice a year	once or twice half a year	never	once or twice a year	once or twice a year	once or twice a year	once or twice half a year	once or twice a year	never	25-29years old
male	Two-parent	West	Urban	Undergraduate	agree	agree	agree	agree	absolutely agree	agree	agree	agree	agree	agree	agree	disagree	disagree	agree	disagree	disagree	disagree	agree	agree	disagree	disagree	disagree	disagree	once or twice half a year	once or twice a year	once or twice a year	never	once or twice a year	once or twice a year	once or twice half a year	once or twice a week	once or twice a year	never	once or twice half a year	once or twice a year	once or twice a year	once or twice a year	never	once or twice half a year	before 24 years old
female	Two-parent	West	Urban	Undergraduate	agree	absolutely agree	agree	agree	agree	absolutely agree	agree	absolutely agree	agree	absolutely agree	agree	disagree	disagree	absolutely disagree	disagree	disagree	absolutely disagree	disagree	disagree	absolutely disagree	absolutely disagree	disagree	disagree	once or twice a month	once or twice a month	once or twice a week	once or twice a month	once or twice a year	once or twice half a year	once or twice half a year	once or twice a year	once or twice half a year	once or twice a month	once or twice a month	once or twice a year	once or twice half a year	once or twice a year	once or twice a month	once or twice half a year	25-29years old
female	Two-parent	West	Rural	Undergraduate	not sure	agree	agree	agree	agree	agree	agree	agree	agree	agree	agree	agree	agree	not sure	not sure	agree	agree	agree	agree	agree	agree	agree	agree	every day	every day	every day	every day	once or twice a week	once or twice a week	once or twice a week	once or twice a week	once or twice a week	once or twice a week	once or twice a week	every day	once or twice a week	once or twice a week	once or twice a month	once or twice a month	30-34years old
female	Two-parent	East	Urban	Undergraduate	absolutely agree	agree	agree	absolutely agree	absolutely agree	agree	agree	absolutely agree	absolutely agree	agree	absolutely agree	disagree	disagree	not sure	not sure	disagree	absolutely disagree	disagree	agree	not sure	disagree	agree	agree	once or twice half a year	once or twice half a year	once or twice a year	never	once or twice a year	once or twice a year	once or twice a month	once or twice half a year	once or twice a year	once or twice half a year	once or twice a year	once or twice a year	once or twice half a year	once or twice half a year	once or twice a year	once or twice a month	25-29years old
female	Two-parent	East	Rural	Undergraduate	agree	absolutely agree	absolutely agree	agree	not sure	agree	not sure	agree	disagree	disagree	agree	absolutely agree	absolutely agree	agree	not sure	agree	agree	not sure	absolutely agree	absolutely agree	agree	absolutely agree	agree	once or twice half a year	once or twice a year	once or twice half a year	once or twice a month	once or twice a week	once or twice a week	once or twice a week	once or twice a week	once or twice a year	once or twice half a year	once or twice a year	once or twice a month	once or twice a month	once or twice a year	once or twice half a year	once or twice a month	30-34years old
female	Two-parent	East	Urban	Masters or PhD	not sure	agree	agree	agree	not sure	not sure	agree	agree	not sure	not sure	agree	agree	absolutely agree	not sure	agree	agree	agree	not sure	not sure	agree	agree	absolutely agree	agree	once or twice a month	once or twice half a year	once or twice half a year	once or twice a year	once or twice a week	once or twice a month	once or twice half a year	once or twice a month	once or twice half a year	once or twice half a year	once or twice a year	once or twice half a year	once or twice a month	once or twice half a year	once or twice a year	once or twice half a year	35-39years old
male	Two-parent	West	Urban	Undergraduate	disagree	absolutely disagree	disagree	disagree	disagree	absolutely disagree	absolutely disagree	disagree	absolutely disagree	disagree	disagree	absolutely agree	absolutely agree	disagree	absolutely agree	agree	agree	absolutely agree	agree	absolutely agree	absolutely agree	agree	absolutely agree	once or twice a year	never	never	never	once or twice a week	every day	once or twice a week	once or twice a week	once or twice a year	once or twice half a year	once or twice a year	once or twice a year	once or twice a week	once or twice half a year	once or twice a month	once or twice half a year	never
male	Two-parent	West	Urban	Undergraduate	agree	absolutely agree	agree	agree	absolutely agree	agree	agree	absolutely agree	agree	absolutely agree	agree	absolutely disagree	disagree	disagree	absolutely disagree	disagree	absolutely disagree	disagree	disagree	disagree	absolutely disagree	disagree	absolutely disagree	once or twice a month	once or twice a year	once or twice half a year	once or twice half a year	once or twice a month	once or twice half a year	once or twice a year	once or twice a year	once or twice half a year	once or twice half a year	once or twice a month	once or twice half a year	once or twice half a year	once or twice a month	once or twice a month	once or twice a month	25-29years old
female	Two-parent	West	Rural	Masters or PhD	agree	agree	absolutely agree	agree	absolutely agree	not sure	agree	absolutely agree	absolutely agree	agree	agree	not sure	disagree	not sure	disagree	disagree	absolutely disagree	not sure	disagree	not sure	not sure	not sure	disagree	once or twice half a year	once or twice half a year	once or twice a year	once or twice a year	once or twice half a year	once or twice half a year	once or twice a year	once or twice a month	once or twice a year	once or twice half a year	once or twice a month	once or twice a year	once or twice a year	once or twice half a year	once or twice a year	once or twice a month	25-29years old
male	Two-parent	West	Urban	Undergraduate	agree	absolutely agree	agree	agree	absolutely agree	agree	agree	absolutely agree	agree	absolutely agree	agree	absolutely disagree	disagree	disagree	disagree	absolutely disagree	absolutely disagree	disagree	disagree	absolutely disagree	disagree	absolutely disagree	absolutely disagree	once or twice a month	once or twice half a year	once or twice a month	once or twice half a year	once or twice a month	once or twice a week	once or twice half a year	once or twice half a year	once or twice a month	once or twice a month	once or twice a month	once or twice a week	once or twice a month	once or twice a month	once or twice half a year	once or twice a year	25-29years old
female	Two-parent	East	Urban	Undergraduate	agree	absolutely agree	agree	absolutely agree	agree	absolutely agree	agree	absolutely agree	agree	agree	absolutely agree	disagree	absolutely disagree	disagree	absolutely disagree	disagree	absolutely disagree	disagree	absolutely disagree	disagree	absolutely disagree	disagree	absolutely disagree	once or twice a week	once or twice half a year	once or twice a month	once or twice a year	once or twice a month	once or twice a week	once or twice a month	once or twice a month	every day	once or twice half a year	every day	once or twice a month	once or twice a year	once or twice half a year	once or twice a month	once or twice a year	30-34years old
female	Two-parent	Central	Urban	Undergraduate	disagree	disagree	disagree	agree	agree	disagree	not sure	agree	disagree	not sure	absolutely disagree	agree	agree	agree	agree	not sure	not sure	agree	agree	absolutely agree	absolutely agree	absolutely agree	absolutely agree	once or twice a week	never	never	once or twice a month	never	once or twice a month	every day	every day	once or twice a week	once or twice a week	every day	every day	never	never	never	once or twice a year	never
female	Two-parent	East	Rural	Undergraduate	disagree	absolutely disagree	absolutely disagree	disagree	absolutely disagree	disagree	not sure	absolutely disagree	disagree	disagree	absolutely disagree	agree	agree	absolutely agree	agree	absolutely agree	agree	absolutely agree	agree	absolutely agree	agree	absolutely agree	absolutely agree	never	never	once or twice a week	once or twice a year	once or twice a month	every day	once or twice a week	every day	once or twice a week	once or twice half a year	once or twice a month	once or twice half a year	once or twice a month	once or twice half a year	once or twice a month	every day	25-29years old
male	Two-parent	East	Rural	Undergraduate	agree	agree	agree	absolutely agree	not sure	not sure	not sure	disagree	agree	agree	absolutely agree	not sure	agree	not sure	disagree	not sure	disagree	agree	not sure	disagree	not sure	agree	not sure	once or twice a month	once or twice a month	once or twice a week	once or twice a week	once or twice half a year	once or twice half a year	once or twice a year	once or twice a week	once or twice a week	once or twice a week	once or twice a week	once or twice a week	once or twice a month	once or twice half a year	once or twice a year	once or twice half a year	30-34years old
male	Two-parent	Central	Rural	Undergraduate	agree	absolutely agree	not sure	agree	agree	agree	not sure	not sure	agree	agree	agree	disagree	agree	agree	absolutely disagree	disagree	absolutely disagree	agree	not sure	not sure	disagree	agree	absolutely disagree	once or twice a month	once or twice half a year	once or twice a year	once or twice half a year	once or twice a year	once or twice a year	once or twice a year	once or twice a year	once or twice half a year	never	once or twice half a year	once or twice a year	once or twice a year	once or twice a year	once or twice a year	never	25-29years old
female	Two-parent	West	Rural	Undergraduate	agree	agree	agree	agree	absolutely agree	not sure	not sure	agree	disagree	agree	agree	not sure	agree	agree	agree	agree	disagree	absolutely agree	absolutely agree	not sure	not sure	agree	agree	once or twice a month	once or twice half a year	once or twice a month	once or twice a year	once or twice a month	once or twice a month	once or twice half a year	once or twice a month	once or twice half a year	once or twice a year	once or twice a year	once or twice half a year	once or twice half a year	once or twice half a year	once or twice a month	once or twice a month	25-29years old
male	Two-parent	Central	Rural	Undergraduate	agree	agree	absolutely agree	absolutely agree	agree	agree	disagree	agree	agree	agree	agree	not sure	absolutely agree	disagree	disagree	agree	absolutely agree	absolutely agree	agree	absolutely agree	absolutely agree	agree	absolutely disagree	once or twice a month	once or twice a year	once or twice a month	once or twice half a year	once or twice a year	once or twice half a year	once or twice a month	once or twice a year	once or twice a month	once or twice half a year	once or twice a week	once or twice half a year	once or twice half a year	once or twice a year	once or twice half a year	once or twice half a year	before 24 years old
female	Others	West	Urban	Masters or PhD	agree	agree	not sure	disagree	agree	disagree	agree	absolutely agree	absolutely agree	not sure	disagree	agree	not sure	not sure	absolutely agree	disagree	disagree	agree	agree	agree	agree	absolutely agree	absolutely agree	once or twice half a year	once or twice half a year	once or twice half a year	once or twice a month	once or twice a month	once or twice half a year	never	once or twice a month	once or twice a year	once or twice a year	never	once or twice a year	once or twice a year	once or twice a year	once or twice a year	once or twice a year	30-34years old
female	Two-parent	East	Urban	Undergraduate	agree	agree	absolutely agree	agree	disagree	disagree	agree	agree	disagree	disagree	agree	agree	agree	disagree	agree	disagree	disagree	disagree	disagree	agree	agree	absolutely agree	agree	once or twice a year	once or twice a month	once or twice a year	once or twice a year	once or twice a year	once or twice a year	never	once or twice half a year	never	never	never	once or twice half a year	once or twice a year	once or twice half a year	never	once or twice a month	25-29years old
female	Two-parent	West	Urban	Undergraduate	agree	absolutely agree	agree	agree	disagree	absolutely disagree	not sure	agree	agree	agree	agree	disagree	agree	disagree	disagree	disagree	disagree	disagree	agree	agree	agree	agree	agree	once or twice a year	once or twice a year	once or twice a year	once or twice a year	once or twice half a year	once or twice half a year	once or twice half a year	once or twice a month	once or twice a month	once or twice a year	once or twice a year	once or twice a year	once or twice a year	once or twice a year	once or twice a year	once or twice a year	25-29years old
female	Two-parent	Central	Urban	Undergraduate	agree	agree	not sure	disagree	agree	disagree	not sure	not sure	agree	not sure	not sure	absolutely agree	absolutely agree	agree	absolutely agree	agree	agree	absolutely agree	absolutely agree	absolutely agree	agree	absolutely agree	absolutely agree	once or twice a year	once or twice a year	never	once or twice a year	once or twice a month	once or twice a month	once or twice a month	once or twice a month	once or twice half a year	once or twice a year	once or twice half a year	once or twice half a year	once or twice half a year	once or twice a year	once or twice half a year	once or twice a year	30-34years old
male	Two-parent	Northeast	Rural	Undergraduate	absolutely agree	absolutely agree	agree	absolutely agree	absolutely agree	agree	not sure	agree	agree	agree	absolutely agree	not sure	agree	disagree	disagree	disagree	absolutely disagree	agree	absolutely agree	agree	not sure	disagree	disagree	once or twice a year	once or twice a year	once or twice half a year	once or twice half a year	once or twice a year	once or twice a year	once or twice a month	once or twice half a year	once or twice a year	once or twice half a year	once or twice a month	once or twice half a year	once or twice half a year	once or twice a year	once or twice a month	once or twice a year	30-34years old
female	Two-parent	West	Urban	Undergraduate	agree	absolutely agree	absolutely agree	agree	absolutely agree	not sure	agree	absolutely agree	absolutely agree	absolutely agree	agree	disagree	not sure	disagree	agree	disagree	absolutely disagree	agree	absolutely agree	agree	not sure	disagree	absolutely disagree	once or twice half a year	once or twice a year	once or twice half a year	never	once or twice a month	once or twice a month	never	once or twice a year	once or twice a week	once or twice a year	every day	once or twice a month	once or twice a week	once or twice a week	once or twice a month	once or twice half a year	25-29years old
male	Two-parent	East	Urban	Undergraduate	absolutely agree	absolutely agree	agree	absolutely agree	absolutely agree	agree	not sure	agree	absolutely agree	agree	absolutely agree	absolutely disagree	absolutely agree	agree	agree	not sure	agree	absolutely agree	absolutely agree	absolutely agree	absolutely agree	absolutely agree	agree	once or twice a week	once or twice a month	once or twice half a year	once or twice a week	once or twice a year	once or twice a month	every day	once or twice a week	once or twice a month	once or twice a month	once or twice half a year	once or twice a week	once or twice a week	once or twice a month	once or twice a week	once or twice a month	25-29years old
male	Two-parent	East	Urban	Masters or PhD	absolutely agree	agree	agree	absolutely agree	agree	absolutely agree	not sure	agree	agree	agree	agree	agree	disagree	absolutely agree	agree	disagree	disagree	agree	agree	agree	disagree	absolutely agree	agree	once or twice a year	once or twice a year	once or twice half a year	once or twice a month	once or twice a month	once or twice a year	once or twice half a year	once or twice a month	once or twice a year	once or twice half a year	once or twice a year	once or twice half a year	once or twice half a year	once or twice a year	once or twice half a year	once or twice half a year	25-29years old
female	Two-parent	Central	Rural	Undergraduate	agree	absolutely agree	agree	agree	absolutely agree	not sure	disagree	agree	agree	agree	absolutely agree	disagree	disagree	agree	disagree	disagree	disagree	disagree	agree	disagree	not sure	disagree	disagree	once or twice a month	once or twice half a year	once or twice half a year	once or twice a week	once or twice a week	once or twice a week	once or twice half a year	once or twice a month	once or twice a week	once or twice a year	once or twice a year	once or twice a year	once or twice half a year	once or twice half a year	once or twice a month	once or twice a month	25-29years old
female	Two-parent	East	Urban	Undergraduate	agree	agree	agree	agree	agree	agree	agree	agree	agree	agree	agree	absolutely agree	agree	agree	disagree	disagree	agree	agree	disagree	agree	disagree	agree	disagree	never	never	never	never	once or twice half a year	never	never	never	once or twice a year	never	never	once or twice a year	never	never	once or twice a year	once or twice a year	25-29years old
female	Two-parent	East	Rural	Undergraduate	agree	agree	absolutely agree	agree	absolutely agree	absolutely agree	agree	agree	absolutely agree	agree	agree	absolutely disagree	disagree	disagree	absolutely disagree	disagree	disagree	absolutely disagree	disagree	absolutely disagree	disagree	disagree	absolutely disagree	once or twice a month	once or twice half a year	once or twice a month	once or twice half a year	once or twice half a year	once or twice a year	once or twice half a year	never	once or twice a month	once or twice a month	once or twice half a year	once or twice a year	once or twice half a year	once or twice a year	once or twice a year	once or twice half a year	25-29years old
male	Two-parent	East	Urban	Undergraduate	agree	agree	agree	absolutely agree	agree	not sure	agree	agree	absolutely agree	agree	absolutely agree	disagree	not sure	not sure	disagree	not sure	disagree	not sure	agree	agree	disagree	disagree	disagree	once or twice a week	once or twice a month	once or twice a week	once or twice a month	once or twice a week	once or twice a week	once or twice a month	once or twice a month	once or twice a month	once or twice a week	once or twice a week	once or twice a week	once or twice a month	once or twice a month	once or twice a month	once or twice half a year	30-34years old
female	Two-parent	Central	Rural	Undergraduate	agree	absolutely agree	disagree	agree	absolutely agree	disagree	not sure	not sure	agree	agree	agree	disagree	absolutely disagree	disagree	agree	absolutely disagree	disagree	agree	agree	agree	disagree	agree	absolutely disagree	once or twice a year	never	once or twice a year	never	once or twice half a year	never	once or twice half a year	never	once or twice half a year	once or twice a year	never	never	once or twice half a year	once or twice a year	once or twice half a year	never	25-29years old
female	Two-parent	West	Urban	High school or bellow	agree	absolutely agree	agree	agree	agree	absolutely agree	agree	absolutely agree	absolutely agree	absolutely agree	agree	disagree	absolutely disagree	disagree	disagree	disagree	absolutely disagree	disagree	absolutely disagree	disagree	disagree	absolutely disagree	absolutely disagree	once or twice half a year	once or twice a year	once or twice half a year	once or twice half a year	once or twice half a year	once or twice a month	once or twice half a year	once or twice a month	once or twice a month	once or twice a month	once or twice half a year	once or twice a year	once or twice a month	once or twice a month	once or twice half a year	once or twice a year	25-29years old
female	Two-parent	Central	Urban	Undergraduate	agree	agree	disagree	disagree	disagree	disagree	disagree	not sure	not sure	disagree	disagree	agree	agree	agree	disagree	agree	not sure	disagree	agree	agree	agree	absolutely agree	agree	once or twice a year	once or twice a year	never	once or twice a year	once or twice half a year	never	never	once or twice half a year	once or twice a year	never	never	never	once or twice a year	once or twice a year	never	once or twice a year	30-34years old
female	Two-parent	Central	Urban	Undergraduate	not sure	not sure	absolutely disagree	agree	agree	absolutely disagree	agree	disagree	disagree	disagree	absolutely disagree	not sure	agree	agree	agree	absolutely agree	agree	not sure	not sure	agree	agree	absolutely agree	agree	once or twice half a year	never	never	once or twice a year	once or twice a month	once or twice a month	once or twice half a year	once or twice a week	never	once or twice a year	never	once or twice a year	never	once or twice a year	never	once or twice half a year	35-39years old
female	Two-parent	East	Urban	Undergraduate	agree	agree	agree	absolutely agree	not sure	disagree	absolutely agree	absolutely agree	disagree	agree	agree	absolutely agree	absolutely agree	agree	agree	agree	absolutely agree	agree	agree	disagree	agree	absolutely agree	agree	once or twice a week	once or twice a week	once or twice a week	once or twice a month	every day	once or twice a week	once or twice a week	every day	once or twice a month	once or twice a month	once or twice a month	once or twice a week	once or twice a month	once or twice a week	every day	once or twice a month	25-29years old
female	Others	Central	Rural	Masters or PhD	agree	not sure	not sure	agree	not sure	disagree	not sure	agree	disagree	agree	agree	agree	agree	disagree	disagree	agree	disagree	disagree	agree	not sure	agree	agree	absolutely agree	once or twice a year	once or twice half a year	once or twice a year	once or twice a year	once or twice a month	once or twice half a year	once or twice a year	once or twice a week	once or twice a week	once or twice half a year	once or twice half a year	once or twice a year	once or twice a year	once or twice half a year	once or twice half a year	once or twice a month	25-29years old
female	Two-parent	Northeast	Urban	Masters or PhD	disagree	absolutely disagree	absolutely agree	not sure	agree	disagree	absolutely disagree	not sure	disagree	not sure	agree	absolutely agree	absolutely agree	absolutely agree	agree	disagree	absolutely disagree	absolutely disagree	disagree	agree	agree	absolutely agree	absolutely agree	once or twice half a year	never	once or twice a month	never	once or twice a month	once or twice a year	once or twice a month	once or twice a month	never	never	once or twice a year	never	never	never	once or twice a year	never	never
male	Two-parent	Central	Urban	Masters or PhD	agree	absolutely agree	disagree	agree	not sure	agree	disagree	disagree	not sure	disagree	absolutely agree	absolutely agree	absolutely agree	not sure	absolutely agree	absolutely agree	absolutely agree	absolutely agree	absolutely agree	absolutely agree	absolutely agree	absolutely agree	absolutely agree	once or twice a month	once or twice a month	every day	once or twice a month	once or twice a year	once or twice a week	once or twice half a year	once or twice a year	once or twice a month	once or twice a month	once or twice half a year	once or twice a year	once or twice a month	once or twice a month	once or twice a month	once or twice a week	25-29years old
female	Two-parent	West	Rural	Undergraduate	not sure	agree	absolutely agree	agree	agree	absolutely agree	not sure	agree	agree	agree	absolutely agree	not sure	agree	disagree	absolutely disagree	disagree	disagree	disagree	agree	agree	agree	absolutely agree	agree	once or twice a year	once or twice a year	once or twice half a year	once or twice a year	once or twice half a year	once or twice half a year	once or twice a month	once or twice a month	once or twice a year	once or twice half a year	once or twice a month	once or twice a year	once or twice half a year	once or twice a year	once or twice a year	once or twice half a year	30-34years old
female	Two-parent	Central	Urban	Undergraduate	agree	agree	agree	not sure	absolutely agree	not sure	not sure	agree	not sure	not sure	agree	not sure	not sure	disagree	not sure	not sure	disagree	agree	not sure	agree	not sure	absolutely agree	not sure	once or twice a year	once or twice a year	once or twice a year	once or twice a year	once or twice half a year	once or twice a year	once or twice a year	once or twice a month	once or twice a year	never	never	never	never	never	once or twice a year	once or twice half a year	25-29years old
female	Two-parent	Northeast	Rural	Undergraduate	agree	agree	disagree	agree	agree	disagree	not sure	agree	not sure	not sure	agree	agree	agree	agree	disagree	agree	agree	disagree	agree	agree	agree	absolutely agree	agree	once or twice half a year	once or twice half a year	once or twice half a year	once or twice a year	once or twice a month	once or twice a month	once or twice half a year	once or twice a week	once or twice half a year	once or twice a year	once or twice a year	once or twice half a year	once or twice half a year	once or twice a month	once or twice a year	once or twice a year	25-29years old
male	Two-parent	East	Urban	Undergraduate	absolutely agree	absolutely agree	absolutely agree	absolutely agree	absolutely agree	absolutely agree	absolutely agree	absolutely agree	disagree	agree	absolutely agree	disagree	agree	not sure	not sure	agree	agree	agree	agree	agree	agree	agree	disagree	once or twice a month	once or twice a month	once or twice a month	once or twice a month	once or twice a month	once or twice a month	once or twice a month	once or twice a month	never	never	never	never	never	never	never	never	25-29years old
male	Two-parent	East	Urban	Undergraduate	agree	absolutely agree	not sure	agree	absolutely agree	disagree	not sure	agree	disagree	agree	absolutely agree	absolutely agree	agree	disagree	absolutely disagree	disagree	not sure	agree	agree	disagree	absolutely disagree	not sure	absolutely disagree	once or twice a month	once or twice half a year	once or twice a year	once or twice a month	once or twice a week	once or twice a month	once or twice a week	once or twice a week	once or twice a week	every day	once or twice a month	once or twice a week	once or twice a week	once or twice half a year	once or twice a week	once or twice a month	25-29years old
female	Two-parent	West	Rural	Undergraduate	not sure	not sure	not sure	not sure	disagree	disagree	disagree	disagree	disagree	disagree	not sure	not sure	agree	not sure	not sure	not sure	disagree	not sure	disagree	agree	agree	agree	agree	once or twice a month	once or twice a month	once or twice a month	once or twice a year	once or twice half a year	once or twice a month	once or twice a week	once or twice a week	once or twice a year	once or twice a year	once or twice half a year	once or twice a year	once or twice a year	once or twice half a year	once or twice half a year	once or twice half a year	25-29years old
female	Two-parent	West	Urban	Undergraduate	agree	agree	disagree	not sure	not sure	disagree	not sure	agree	agree	not sure	agree	not sure	agree	not sure	not sure	agree	agree	agree	agree	agree	agree	agree	agree	once or twice a month	once or twice a month	once or twice half a year	once or twice half a year	once or twice a year	once or twice a month	once or twice half a year	once or twice a month	once or twice a year	once or twice a year	once or twice half a year	once or twice a year	once or twice half a year	once or twice half a year	once or twice a year	once or twice a year	25-29years old
male	Others	Central	Urban	Masters or PhD	agree	agree	agree	agree	disagree	disagree	agree	agree	agree	agree	agree	disagree	agree	not sure	disagree	disagree	disagree	disagree	disagree	disagree	disagree	agree	absolutely disagree	once or twice half a year	once or twice half a year	once or twice a year	never	once or twice a year	once or twice a year	once or twice a year	never	once or twice a year	never	once or twice a year	once or twice half a year	once or twice a year	once or twice a year	once or twice a year	once or twice a year	25-29years old
male	Two-parent	East	Urban	Masters or PhD	absolutely agree	agree	agree	absolutely agree	agree	not sure	not sure	agree	not sure	agree	absolutely agree	not sure	agree	disagree	agree	disagree	disagree	agree	agree	absolutely agree	agree	disagree	agree	once or twice half a year	once or twice half a year	once or twice half a year	once or twice a month	once or twice a month	once or twice a week	once or twice half a year	once or twice a week	once or twice a month	once or twice a month	once or twice a week	once or twice a week	once or twice a month	once or twice a month	once or twice a month	once or twice a month	25-29years old
female	Two-parent	East	Urban	Undergraduate	agree	agree	agree	absolutely agree	agree	agree	agree	agree	agree	agree	agree	not sure	agree	not sure	disagree	not sure	not sure	agree	agree	agree	agree	agree	not sure	once or twice a year	once or twice a year	once or twice a year	once or twice a year	once or twice a year	once or twice a year	once or twice a year	once or twice a year	once or twice a year	once or twice a year	once or twice a year	once or twice a year	once or twice a year	once or twice a year	once or twice a year	once or twice a year	25-29years old
male	Two-parent	East	Urban	Undergraduate	absolutely agree	agree	agree	absolutely agree	agree	absolutely agree	absolutely agree	agree	agree	agree	absolutely agree	disagree	disagree	agree	disagree	absolutely disagree	disagree	absolutely disagree	disagree	disagree	absolutely disagree	disagree	disagree	once or twice a month	once or twice a week	once or twice a month	once or twice a month	once or twice a week	once or twice a month	once or twice a month	once or twice a week	once or twice a week	once or twice a month	once or twice a week	once or twice a month	once or twice a month	once or twice a week	once or twice a week	once or twice a month	25-29years old
female	Two-parent	Central	Rural	Undergraduate	absolutely disagree	absolutely disagree	absolutely disagree	absolutely disagree	not sure	disagree	disagree	disagree	disagree	disagree	disagree	agree	agree	agree	agree	agree	agree	agree	agree	agree	agree	agree	agree	once or twice a week	once or twice half a year	once or twice a year	once or twice a year	once or twice a year	once or twice a year	once or twice half a year	once or twice a week	once or twice half a year	once or twice a month	once or twice half a year	once or twice a month	once or twice half a year	once or twice half a year	once or twice a month	once or twice a week	never
male	Two-parent	East	Rural	Undergraduate	absolutely agree	absolutely agree	agree	agree	agree	disagree	absolutely agree	absolutely agree	agree	agree	agree	agree	not sure	not sure	disagree	agree	agree	not sure	absolutely disagree	disagree	agree	disagree	disagree	once or twice a month	once or twice a year	once or twice a week	once or twice a month	once or twice half a year	once or twice half a year	never	once or twice a year	once or twice a week	once or twice a month	once or twice a week	once or twice a week	once or twice half a year	once or twice half a year	once or twice a month	once or twice half a year	25-29years old
male	Two-parent	East	Urban	Masters or PhD	agree	agree	not sure	not sure	agree	disagree	agree	agree	agree	absolutely agree	agree	not sure	agree	not sure	agree	disagree	disagree	agree	agree	agree	disagree	agree	agree	once or twice a year	once or twice half a year	once or twice half a year	once or twice a year	once or twice half a year	once or twice a year	once or twice a year	once or twice half a year	once or twice a month	once or twice half a year	once or twice a month	once or twice half a year	once or twice half a year	once or twice a year	once or twice half a year	once or twice half a year	25-29years old
male	Two-parent	Central	Rural	Undergraduate	absolutely agree	absolutely agree	disagree	absolutely agree	agree	agree	agree	agree	agree	agree	agree	not sure	not sure	disagree	disagree	disagree	disagree	disagree	disagree	disagree	absolutely disagree	agree	disagree	once or twice a month	once or twice a month	once or twice a year	never	once or twice a week	once or twice a week	once or twice half a year	never	never	once or twice a month	once or twice a week	once or twice a year	once or twice a year	once or twice half a year	once or twice half a year	once or twice half a year	25-29years old
male	Two-parent	West	Urban	Undergraduate	absolutely agree	agree	agree	agree	absolutely agree	agree	agree	absolutely agree	absolutely agree	agree	absolutely agree	disagree	agree	absolutely agree	absolutely agree	agree	agree	absolutely agree	absolutely agree	absolutely agree	agree	absolutely agree	agree	once or twice a week	once or twice half a year	once or twice a week	once or twice half a year	once or twice a month	once or twice a year	once or twice half a year	once or twice a year	once or twice half a year	once or twice a month	once or twice half a year	once or twice a month	once or twice half a year	once or twice a month	once or twice a year	once or twice a year	25-29years old
male	Two-parent	Central	Rural	Undergraduate	not sure	agree	agree	absolutely agree	agree	disagree	not sure	agree	agree	not sure	agree	not sure	agree	agree	not sure	agree	absolutely agree	absolutely agree	agree	absolutely agree	agree	agree	absolutely agree	once or twice half a year	once or twice a month	once or twice a month	once or twice a week	once or twice a year	once or twice a month	once or twice half a year	once or twice a month	once or twice a year	once or twice half a year	once or twice a month	never	once or twice a year	once or twice half a year	never	once or twice half a year	30-34years old
male	Two-parent	Central	Urban	Undergraduate	absolutely agree	agree	agree	absolutely agree	agree	agree	absolutely agree	absolutely agree	agree	not sure	agree	absolutely disagree	disagree	disagree	absolutely disagree	absolutely disagree	disagree	agree	agree	agree	disagree	absolutely disagree	absolutely disagree	once or twice a month	once or twice a month	once or twice a week	once or twice a week	once or twice half a year	once or twice a week	once or twice a month	never	once or twice a month	once or twice a year	once or twice a week	once or twice a month	never	once or twice half a year	once or twice a year	never	before 24 years old
female	Two-parent	Central	Urban	Undergraduate	disagree	absolutely disagree	disagree	absolutely disagree	disagree	absolutely disagree	disagree	disagree	absolutely disagree	disagree	absolutely disagree	agree	absolutely agree	agree	absolutely agree	absolutely agree	agree	absolutely agree	agree	absolutely agree	agree	absolutely agree	agree	once or twice a month	once or twice a week	once or twice a month	once or twice a month	once or twice a week	once or twice a month	once or twice half a year	once or twice a month	once or twice a week	once or twice a month	once or twice a week	once or twice a month	every day	once or twice a week	once or twice a week	once or twice a month	30-34years old
female	Two-parent	Central	Urban	Undergraduate	disagree	absolutely disagree	disagree	disagree	absolutely disagree	disagree	absolutely disagree	disagree	absolutely disagree	disagree	absolutely disagree	agree	absolutely agree	agree	agree	absolutely agree	agree	absolutely agree	agree	agree	absolutely agree	agree	absolutely agree	once or twice a week	once or twice a month	once or twice a month	once or twice half a year	once or twice a week	once or twice a week	once or twice a month	once or twice a week	every day	once or twice a week	once or twice a month	once or twice a month	once or twice a week	every day	once or twice a week	once or twice a month	30-34years old
female	Two-parent	Central	Urban	Undergraduate	agree	absolutely agree	agree	agree	absolutely agree	agree	agree	absolutely agree	absolutely agree	agree	absolutely agree	disagree	disagree	disagree	absolutely disagree	disagree	absolutely disagree	not sure	disagree	not sure	absolutely disagree	agree	disagree	once or twice a week	once or twice a month	once or twice a week	once or twice half a year	once or twice a week	once or twice half a year	once or twice a week	once or twice a month	once or twice a month	once or twice a week	once or twice a week	once or twice a month	once or twice a week	once or twice half a year	once or twice a week	once or twice a week	25-29years old
female	Two-parent	Central	Urban	Undergraduate	agree	agree	not sure	disagree	agree	disagree	agree	agree	agree	agree	agree	disagree	not sure	disagree	disagree	not sure	not sure	disagree	disagree	not sure	agree	absolutely agree	agree	once or twice a week	once or twice a month	once or twice a month	once or twice a month	once or twice a week	once or twice a month	once or twice a month	once or twice a month	once or twice a month	once or twice half a year	once or twice a month	once or twice half a year	once or twice half a year	once or twice a month	once or twice a month	once or twice a year	25-29years old
female	Two-parent	West	Urban	Masters or PhD	agree	agree	agree	not sure	agree	agree	agree	agree	absolutely agree	agree	agree	disagree	not sure	agree	disagree	disagree	disagree	disagree	agree	agree	not sure	agree	disagree	once or twice a year	once or twice a year	never	never	once or twice half a year	never	once or twice half a year	once or twice a year	once or twice a month	once or twice a month	once or twice a month	once or twice a year	once or twice a month	once or twice a year	once or twice half a year	never	25-29years old
female	Others	Central	Rural	Undergraduate	not sure	not sure	disagree	disagree	agree	not sure	disagree	agree	agree	agree	agree	agree	agree	agree	disagree	disagree	disagree	agree	agree	agree	agree	absolutely agree	agree	once or twice a week	once or twice a month	once or twice a month	once or twice half a year	once or twice a week	once or twice a month	once or twice half a year	once or twice half a year	once or twice a year	once or twice half a year	once or twice a year	once or twice a year	once or twice a week	once or twice a year	once or twice a year	once or twice a week	25-29years old
male	Two-parent	West	Urban	Undergraduate	agree	absolutely agree	agree	absolutely agree	absolutely agree	agree	absolutely agree	absolutely agree	agree	agree	absolutely agree	disagree	absolutely disagree	disagree	absolutely disagree	disagree	disagree	absolutely disagree	disagree	disagree	absolutely disagree	agree	disagree	once or twice a week	once or twice a week	once or twice a month	once or twice a week	once or twice a week	every day	once or twice a week	every day	once or twice a week	every day	once or twice a week	every day	once or twice a week	once or twice a month	once or twice a week	once or twice a month	25-29years old
female	Two-parent	Central	Rural	Undergraduate	agree	agree	absolutely agree	agree	absolutely agree	agree	agree	agree	absolutely agree	agree	absolutely agree	disagree	disagree	agree	disagree	disagree	absolutely disagree	agree	agree	absolutely agree	disagree	not sure	disagree	once or twice a year	once or twice a year	once or twice a year	once or twice half a year	once or twice a year	once or twice half a year	once or twice half a year	once or twice a year	once or twice a month	once or twice a month	once or twice a week	once or twice a week	once or twice a year	once or twice a year	once or twice half a year	once or twice a year	25-29years old
female	Two-parent	Central	Urban	Undergraduate	absolutely agree	absolutely agree	agree	not sure	disagree	disagree	absolutely disagree	agree	agree	agree	absolutely agree	absolutely agree	disagree	not sure	absolutely agree	agree	absolutely disagree	absolutely agree	absolutely agree	agree	agree	absolutely agree	not sure	once or twice half a year	once or twice a month	never	never	once or twice a week	once or twice half a year	once or twice a week	every day	never	once or twice a year	once or twice a year	never	once or twice half a year	once or twice a year	once or twice a week	once or twice a year	25-29years old
female	Two-parent	West	Rural	Undergraduate	agree	absolutely agree	agree	agree	absolutely agree	not sure	agree	agree	agree	agree	absolutely agree	not sure	agree	disagree	disagree	disagree	disagree	disagree	agree	agree	agree	absolutely agree	agree	once or twice half a year	once or twice a year	once or twice a year	never	once or twice half a year	once or twice half a year	once or twice half a year	once or twice a month	once or twice half a year	once or twice a year	once or twice a year	once or twice a year	once or twice a year	once or twice a year	once or twice half a year	once or twice half a year	25-29years old
male	Two-parent	East	Urban	Undergraduate	absolutely agree	agree	absolutely agree	agree	absolutely agree	agree	absolutely agree	absolutely agree	agree	absolutely agree	absolutely agree	absolutely agree	agree	agree	disagree	disagree	not sure	disagree	disagree	disagree	absolutely disagree	absolutely agree	agree	once or twice a year	once or twice a year	once or twice a year	once or twice a year	once or twice half a year	once or twice half a year	once or twice a year	once or twice half a year	once or twice a year	once or twice half a year	never	once or twice a year	never	once or twice half a year	once or twice half a year	once or twice a year	25-29years old
male	Others	East	Urban	Undergraduate	absolutely agree	absolutely agree	agree	absolutely agree	agree	absolutely agree	absolutely agree	agree	agree	absolutely agree	agree	absolutely disagree	agree	disagree	absolutely disagree	absolutely disagree	absolutely disagree	disagree	agree	absolutely agree	absolutely disagree	disagree	absolutely disagree	once or twice a month	once or twice a week	once or twice half a year	once or twice a year	once or twice a month	once or twice a year	never	once or twice a year	once or twice a month	once or twice a month	once or twice a week	once or twice half a year	once or twice a week	never	once or twice a month	once or twice half a year	25-29years old
male	Two-parent	Central	Rural	Undergraduate	agree	agree	agree	agree	agree	not sure	not sure	not sure	agree	agree	agree	not sure	not sure	not sure	not sure	not sure	not sure	agree	agree	agree	agree	not sure	disagree	once or twice a year	once or twice a year	once or twice a year	once or twice a year	once or twice half a year	once or twice half a year	once or twice half a year	once or twice half a year	once or twice half a year	once or twice a year	once or twice a month	once or twice a year	once or twice a month	once or twice half a year	once or twice a month	once or twice half a year	25-29years old
male	Two-parent	Central	Rural	Undergraduate	not sure	agree	disagree	not sure	agree	disagree	not sure	agree	agree	not sure	agree	agree	agree	agree	agree	disagree	disagree	agree	not sure	agree	agree	absolutely agree	agree	once or twice half a year	once or twice a year	once or twice a year	once or twice a year	once or twice half a year	once or twice half a year	once or twice a year	once or twice a year	once or twice a year	once or twice a year	once or twice a year	once or twice a year	once or twice half a year	once or twice half a year	once or twice a year	once or twice half a year	25-29years old
female	Two-parent	West	Rural	High school or bellow	not sure	agree	agree	agree	agree	agree	not sure	agree	agree	absolutely agree	absolutely agree	absolutely agree	absolutely agree	agree	absolutely agree	disagree	disagree	agree	agree	absolutely agree	absolutely agree	absolutely agree	absolutely agree	once or twice a month	once or twice a month	once or twice a week	once or twice half a year	once or twice a week	once or twice a month	once or twice a week	once or twice a week	once or twice a year	once or twice a year	once or twice half a year	once or twice a month	once or twice a month	once or twice a week	once or twice a month	once or twice a week	before 24 years old
male	Two-parent	East	Urban	Undergraduate	absolutely agree	agree	absolutely agree	not sure	agree	agree	absolutely agree	absolutely agree	absolutely agree	agree	agree	absolutely disagree	absolutely disagree	absolutely disagree	absolutely disagree	disagree	disagree	absolutely disagree	disagree	disagree	disagree	disagree	disagree	once or twice a year	once or twice a year	once or twice half a year	once or twice a month	once or twice a year	once or twice a year	never	once or twice a year	once or twice a year	once or twice a year	once or twice a year	once or twice half a year	never	once or twice half a year	never	never	30-34years old
female	Two-parent	East	Urban	Masters or PhD	absolutely agree	agree	agree	absolutely agree	absolutely agree	agree	agree	absolutely agree	absolutely agree	agree	absolutely agree	disagree	agree	not sure	absolutely disagree	disagree	absolutely disagree	absolutely disagree	disagree	disagree	disagree	agree	disagree	once or twice a week	once or twice a week	every day	once or twice a week	once or twice half a year	once or twice half a year	once or twice a year	once or twice a month	once or twice a week	once or twice a week	every day	once or twice a month	once or twice half a year	once or twice half a year	never	once or twice half a year	25-29years old
female	Two-parent	Central	Rural	Masters or PhD	agree	absolutely agree	absolutely agree	agree	absolutely agree	not sure	agree	absolutely agree	agree	agree	absolutely agree	absolutely disagree	not sure	absolutely disagree	disagree	disagree	absolutely disagree	disagree	disagree	absolutely disagree	not sure	absolutely disagree	disagree	once or twice a month	once or twice half a year	once or twice a week	once or twice a month	once or twice a month	once or twice a week	once or twice a year	once or twice a month	once or twice a week	once or twice a week	once or twice a month	once or twice half a year	once or twice half a year	once or twice a month	once or twice a week	once or twice a month	25-29years old
male	Two-parent	Central	Urban	Undergraduate	absolutely agree	agree	absolutely agree	agree	absolutely agree	agree	absolutely agree	agree	absolutely agree	agree	absolutely agree	absolutely disagree	disagree	disagree	absolutely disagree	disagree	absolutely disagree	disagree	absolutely disagree	disagree	disagree	absolutely disagree	disagree	once or twice a week	once or twice half a year	once or twice a week	once or twice a month	once or twice a month	once or twice half a year	once or twice a week	once or twice a month	once or twice a week	once or twice a month	once or twice a month	once or twice a week	once or twice half a year	once or twice a month	once or twice a week	once or twice a month	25-29years old
female	Two-parent	West	Rural	Undergraduate	absolutely agree	agree	agree	agree	absolutely agree	not sure	absolutely agree	agree	agree	absolutely agree	agree	disagree	absolutely disagree	disagree	not sure	disagree	absolutely disagree	disagree	not sure	disagree	absolutely disagree	disagree	absolutely disagree	once or twice half a year	once or twice half a year	once or twice half a year	once or twice a month	once or twice a month	once or twice half a year	once or twice a month	once or twice a year	once or twice a month	once or twice a month	once or twice a year	once or twice a year	once or twice a month	once or twice a year	once or twice a month	once or twice half a year	25-29years old
male	Two-parent	Central	Urban	Undergraduate	absolutely agree	absolutely agree	agree	agree	absolutely agree	absolutely agree	absolutely agree	absolutely agree	agree	agree	agree	disagree	absolutely disagree	not sure	absolutely disagree	absolutely disagree	absolutely disagree	disagree	absolutely disagree	disagree	disagree	not sure	disagree	once or twice a year	once or twice a year	once or twice half a year	once or twice a year	once or twice a year	once or twice half a year	once or twice a year	once or twice a year	once or twice half a year	once or twice half a year	once or twice a month	once or twice a month	never	once or twice a year	never	once or twice a year	25-29years old
female	Two-parent	East	Rural	Undergraduate	agree	absolutely agree	agree	disagree	agree	not sure	absolutely agree	agree	agree	absolutely agree	agree	disagree	absolutely disagree	agree	disagree	absolutely disagree	disagree	absolutely agree	agree	agree	agree	absolutely agree	agree	once or twice a month	once or twice a year	once or twice a month	once or twice a month	once or twice a year	once or twice a year	once or twice half a year	once or twice a year	once or twice a month	once or twice half a year	once or twice a year	once or twice a year	once or twice half a year	once or twice a year	once or twice a month	once or twice a year	25-29years old
male	Two-parent	Central	Rural	Undergraduate	absolutely agree	absolutely agree	agree	absolutely agree	absolutely agree	agree	agree	agree	absolutely agree	absolutely agree	agree	absolutely disagree	disagree	agree	disagree	absolutely disagree	disagree	disagree	agree	absolutely agree	disagree	absolutely disagree	disagree	once or twice a month	once or twice a month	once or twice a month	once or twice a month	once or twice a week	once or twice a month	once or twice half a year	once or twice a month	once or twice a week	once or twice a month	once or twice a month	once or twice a month	once or twice a month	once or twice a year	once or twice half a year	once or twice half a year	25-29years old
male	Two-parent	West	Urban	Undergraduate	absolutely agree	absolutely agree	agree	agree	absolutely agree	absolutely agree	agree	agree	absolutely agree	agree	agree	absolutely disagree	disagree	not sure	disagree	disagree	disagree	not sure	disagree	disagree	absolutely disagree	not sure	disagree	once or twice a month	once or twice a month	once or twice half a year	once or twice a month	once or twice half a year	once or twice a month	once or twice a year	once or twice half a year	once or twice half a year	once or twice a month	once or twice half a year	once or twice half a year	once or twice a month	once or twice half a year	once or twice a year	once or twice half a year	25-29years old
male	Two-parent	West	Rural	Undergraduate	agree	agree	agree	absolutely agree	absolutely agree	not sure	not sure	agree	absolutely agree	agree	agree	disagree	agree	disagree	disagree	agree	agree	absolutely agree	agree	absolutely agree	not sure	absolutely agree	agree	once or twice a month	once or twice a month	once or twice a week	once or twice half a year	once or twice a month	once or twice a year	once or twice a week	once or twice a week	once or twice a month	once or twice a week	once or twice a month	once or twice a month	once or twice a week	once or twice a month	once or twice a week	once or twice half a year	30-34years old
male	Two-parent	West	Rural	Undergraduate	agree	absolutely agree	agree	agree	absolutely agree	not sure	not sure	agree	absolutely agree	agree	agree	disagree	agree	disagree	disagree	agree	agree	absolutely agree	agree	absolutely agree	not sure	agree	agree	once or twice a week	once or twice a month	once or twice a month	once or twice a week	once or twice half a year	once or twice half a year	once or twice a month	once or twice a month	once or twice a week	once or twice half a year	once or twice a week	once or twice half a year	once or twice a week	once or twice a week	once or twice a month	once or twice a year	25-29years old
[truncated: 961 more rows]
